# Supplementary material for: Selective activator of human ClpP triggers cell cycle arrest to inhibit lung squamous cell carcinoma
Source: Nat Commun. 2023 Nov 3;14:7069. doi: 10.1038/s41467-023-42784-4 (PMC10624687; doi:10.1038/s41467-023-42784-4)
Supplement: Supplementary file 4 — Source data [file 41467_2023_42784_MOESM4_ESM.xlsx]

## Sheet: Fig. 1
Fig. 1c
	BX471					ZK53					ZK24
	lg (concentration)					lg (concentration)					lg (concentration)
	1.30103	90.1482	88.9783	92.2812		1.30103	96.0629	98.1408	98.2354		0.69897	1.04355	4.9029	2.03999
	1	83.2724	87.7786	82.3113		1	97.7261	98.6744	97.3628		1	4.06943	5.54015	1.73725
	0.69897	27.0756	8.17927	31.2168		0.69897	97.5795	97.6372	96.0801		1.30103	5.06355	3.85192	1.92889
	0.39794	-6.52423	-7.58338	2.61592		0.39794	91.2084	90.0435	88.9205		1.60206	3.86754	3.23108	3.4856
	0.09691	-4.59508	-2.74487	4.93351		0.09691	43.5319	43.6677	35.4397		1.90309	7.50825	9.65225	3.56859
	-0.20412	0.771045	-4.01001	9.59022		-0.20412	7.34643	5.36835	6.19963
	-0.50515	-2.85326	-4.67279	-1.48039		-0.50515	9.87209	-0.813717	1.01846
	-0.80618	0	0	0		-0.80618	-0.00683416	-0.0220723	-1.00802
Fig. 1d
	HsClpP-ZK11				HsClpP-ZK53
	lg (concentration)				lg (concentration)
	-1.80618	-2.82399	1.88266	0.94133	0.69897	99.4341	94.9991	105.567
	-1.20412	9.07584	1.74057	6.78468	-0.30103	101.149	85.5575	100.612
	-0.90309	2.77071	2.93056	4.68889	-0.60206	61.3386	52.9711	62.3607
	-0.60206	14.0311	14.2265	32.1828	-0.90309	18.2364	14.1479	14.3558
	-0.30103	49.18	50.6187	53.0519	-1.20412	1.93451	9.12398	5.33002
	0	95.7137	92.5523	111.734	-1.50515	4.91425	7.51285	-2.34452
	0.30103	90.3144	86.6023	90.6518	-1.80618	-1.6862	-0.265635	-0.248311
	1	77.6686	80.7945	80.7945
	SaClpP-ZK11				SaClpP-ZK53
	lg (concentration)				lg (concentration)
	1.60206	8.53051	-1.93026	2.64633	0.69897	12.7335	10.5853	3.30012
	1.30103	10.4919	-4.82565	7.12951	-0.30103	-4.26526	17.2167	-6.69365
	0.69897	5.91532	0.124533	3.86052	-0.60206	-9.21544	0.871731	-5.85305
	0	-0.52927	-6.60025	3.11333	-0.90309	-9.49564	-2.30386	0.871731
	-0.30103	2.17933	-0.52927	-8.65504	-1.20412	4.79452	0.031133	1.99253

## Sheet: Fig. 2
Fig. 2f
	HsClpP	WT	W146I		SaClpP	WT	I91W
	ZK11	1.65	42.45		ZK11	80	8.379
	ZK53	1.37	11.83		ZK53	44.51	5.424
	ADEP4	0.8984	1.533		ADEP4	0.7131	1.204
Fig. 2g
	HsClpP	WT	W146I		SaClpP	WT	I91W
	ZK11	11	0		ZK11	1	11
	ZK53	17	0		ZK53	2	13
	ADEP4	21	20		ADEP4	29	32
Fig. 2h
		LR	LGG	BL
	ZK11	128	128	128
	ZK53	128	128	128
	ADEP4	0.0625	0.0625	0.0625
	Tetracycline	2.7	0.46	3.69

## Sheet: Fig. 3
Fig. 3b
	Days post treatment	no Dox					2 mg/mL Dox
	1	76.3755	73.2852	71.6995	64.4694	55.9833	73.169	72.9904	69.0749	59.6901	42.4057
	8	75.3914	77.175	120.264	112.037	68.729	55.016	83.9315	60.8165	70.848	60.5266
	15	81.3957	133.71	79.507	99.6579	109.785	54.1205	42.8815	56.1838	37.3086	56.6319
	22	91.6127	114.93	154.179	302.779	132.135	54.1644	54.4016	56.5502	57.6299	71.1771
	29	196.201	385.492	366.903	600.334	255.824	119.028	209.538	259.166	94.8784	262.518
	35	327.861	694.878	663.068	1279.24	569.335	144.805	342.502	438.575	112.728	434.94
	42	601.577	997.651	751.16	1393.06	920.183	332.281	507.959	628.715	472.772	645.37
Fig. 3c
Fig. 3e
	ZK11
	lg (concentration)	H1703			H226			H520			SK-MES-1
	1.39794	-35.9873	-39.1107	-32.9568	18.5495	13.6304	18.5343	-18.5176	-9.49042	-9.66968	-2.70378	0.0286147	-0.143492
	1.09691	-35.5637	-39.0035	-32.9068	18.0524	13.4701	19.2387	-17.7208	-10.1155	-10.8774	-3.77155	-1.28921	-0.436681
	0.79588	-32.3027	-35.5723	-30.1172	20.8315	24.568	29.9936	-16.064	-7.80259	-9.57069	2.97725	3.17469	4.46376
	0.49485	-16.8112	-17.78	-13.0362	44.0014	66.3623	79.2367	13.7182	21.7658	23.5335	59.0331	56.9503	69.4214
	0.19382	63.0532	65.5199	65.9333	90.8947	85.3463	108.931	84.5724	95.8429	87.6893	77.6923	88.2672	92.2482
	-0.10721	93.6259	89.4526	94.0535	95.4247	100.184	113.702	95.9725	105.27	100.645	79.3001	100.234	95.1615
	-0.40824	104.148	94.7996	99.1947	109.828	96.0102	114.021	97.0297	106.989	95.774	98.5612	98.6984	91.6851
	ZK53
	lg (concentration)	H1703			H226			H520			SK-MES-1
	0.69897	-38.2196	-41.8915	-35.8964	14.6521	14.6186	19.6018	-19.1409	-11.2658	-12.0522	-4.95063	-1.59082	-1.53032
	0.39794	-36.7336	-40.6048	-34.9019	16.8211	16.889	21.2575	-19.2118	-8.66526	-11.3922	-2.84395	-0.941193	-1.5024
	0.09691	-30.9983	-33.9782	-28.5349	28.1066	28.7615	34.2563	-10.5415	-2.66407	-5.13568	25.4045	27.0347	30.2876
	-0.20412	10.0097	6.86754	9.64267	86.1613	83.697	91.8507	54.9085	56.0538	57.885	97.0647	91.7891	81.9028
	-0.50515	86.7072	90.4319	87.9241	104.937	94.5812	106.186	93.1402	90.7169	92.7645	110.636	96.6057	94.4122
	-0.80618	94.305	94.4136	94.6665	109.874	96.905	119.119	97.361	105.263	98.8363	93.9974	97.9003	95.3337
Fig. 3f
	0			1 μM ZK53
	49.5	50.6	50.2	15.4	13.7	11.1
Fig. 3g
	ZK11
	lg (concentration)	shNS			shCLPP-1			shCLPP-2			shCLPP-3
	1.39794	7.21899	8.76218	7.24514	81.9529	78.9305	78.4656	87.3452	88.4749	88.1776	80.5057	88.6979	84.7535
	1.09691	6.77434	8.6314	8.05597	88.7533	82.2435	91.8919	97.1559	90.3776	99.8315	78.5841	77.6738	79.3932
	0.79588	11.3254	10.0438	11.1947	87.8233	83.6966	95.6117	93.3505	101.318	103.221	71.0999	80.8597	79.5954
	0.49485	18.4398	18.7798	18.2306	88.637	91.6013	89.9157	92.2802	104.291	106.729	86.7257	83.1353	83.2364
	0.19382	69.4435	67.9003	72.0853	94.3331	91.7175	95.4955	101.734	98.3451	103.28	86.3211	76.9153	87.2819
	-0.10721	100.987	94.2653	95.7039	91.4269	94.8561	89.7414	96.4424	96.0856	96.918	78.3818	91.4791	83.287
	-0.40824	99.7581	98.6595	103.708	94.6237	96.0186	96.2511	98.0478	101.734	102.21	92.086	90.5183	89.0518
	ZK53
	lg (concentration)	shNS			shCLPP-1			shCLPP-2			shCLPP-3
	0.69897	6.19892	7.87288	6.12045	86.5446	87.0677	82.011	92.2208	87.7614	80.6263	64.0708	68.1669	55.8786
	0.39794	6.74819	8.08213	6.17276	88.4045	82.3017	83.9291	96.918	83.3614	84.4317	62.8066	67.3578	63.4134
	0.09691	13.3918	13.2871	11.8224	92.7637	91.7175	93.1706	99.6531	98.7018	88.237	73.426	72.6675	76.5613
	-0.20412	28.039	26.705	26.5481	99.041	98.3435	94.3331	93.9451	99.7721	83.7776	72.7181	78.0784	73.5777
	-0.50515	90.8389	89.505	92.9576	94.9143	94.3331	96.3092	99.5342	98.1667	91.7451	89.7092	75.2465	81.3654
	-0.80618	101.013	104.126	104.362	97.0648	98.2273	98.576	92.8748	91.864	90.0803	90.8217	90.67	83.5904
	-1.10721	102.217	98.738	103.028	97.9367	96.5417	100.727	101.615	94.3613	95.7289	84.8041	92.9456	88.6979
Fig. 3i
		DMSO			1 μM ZK53
	G0/G1	55.66	56.72	55.99	69.92	69.58	70.32
	S	11.07	10.46	10.8	9.36	9.92	9.53
	G2/M	33.27	32.82	33.21	20.72	20.5	20.16
Fig. 3j
		H1703			H520
	DMSO	7.34	7.62	8.06	14.1	13.4	14.2
	1	8.74	6.38	6.96	28.2	34.6	30.9
	3	16.1	15.2	16.5	70.8	65.9	68.7
	5	27.4	30.2	28.8	74.5	79.7	76.7

## Sheet: Fig. 4
Fig. 4a
Fig. 4b
Fig. 4c
	H1703
	Time (min)	DMSO						0.5 μM ZK53						1.0 μM ZK53
	1.35	10.6232	9.92553	12.076	11.6411	9.99923	10.2059	5.49702	6.61288	6.30734	5.47023	7.78359	8.42906	0.628613	2.10968	0.17756	1.80917	1.35295	1.22954
	8.06667	9.66654	9.26527	10.5601	10.8176	9.05918	9.16559	4.44927	5.48883	5.42265	4.74676	6.8014	6.90877	0.260135	0.813273	-0.237392	0.518544	1.00507	0.533417
	14.75	9.87277	9.2752	10.5285	11.0767	9.17642	9.39423	4.81004	6.05463	5.59734	5.03627	6.94807	7.21188	0.80388	1.52484	0.200323	0.36174	1.15242	1.05579
	21.7167	6.45166	5.72098	7.01331	7.71769	5.37916	5.99033	2.85222	3.61916	3.38219	3.063	4.40462	4.41131	0.70759	1.58531	0.100394	1.37063	1.30095	0.996853
	28.4167	6.26472	5.6017	6.4703	7.41421	5.52126	5.71911	2.25741	3.85232	3.05225	2.57095	4.10562	3.81795	0.403793	1.01801	-0.362197	1.72942	0.252999	0.533751
	35.0833	6.28011	5.5417	6.72854	7.6078	5.4599	5.66053	2.62867	3.67268	3.40479	3.07643	4.24043	4.47057	0.655907	1.41257	0.384955	2.43687	1.04968	0.440543
	42.0167	14.2269	14.1124	15.672	15.312	13.9592	13.687	6.28043	7.81874	7.32784	6.56122	8.57325	9.40014	0.80336	0.960051	0.267792	2.27368	0.536788	0.845758
	48.7167	13.3457	13.5848	14.1549	14.0486	12.4736	12.4054	5.94991	7.30069	6.62324	6.17275	8.04108	8.5696	0.626089	1.66616	0.299746	2.30403	1.12783	0.977874
	55.3833	13.159	13.2015	13.6964	13.8121	12.3324	12.0193	5.78136	7.05817	6.49816	6.22915	7.98356	8.58379	0.453702	1.3323	0.385176	2.52678	0.437872	1.33518
	62.35	2.55313	2.18236	3.24841	3.87205	1.60877	2.21359	1.23448	1.91121	1.23697	1.41307	1.97185	1.93501	-0.306348	1.06222	-0.37335	2.02514	0.185326	0.348167
	69.0333	2.18305	2.09601	2.89364	3.58439	1.74416	1.77698	1.19744	1.78369	1.05948	1.13613	1.68758	1.30778	-0.647402	0.78683	-0.158807	1.8936	0.252981	0.209326
	75.7167	2.17786	1.48269	2.83515	3.34593	1.4893	1.723	0.86725	1.68958	1.34587	1.11416	1.44183	1.80801	0.135244	0.781074	-0.687681	1.8633	0.089	0.20956
	H520
	Time (min)	DMSO						0.5 μM ZK53						1.0 μM ZK53
	1.35	10.6232	9.92553	12.076	11.6411	9.99923	10.2059	5.49702	6.61288	6.30734	5.47023	7.78359	8.42906	0.628613	2.10968	0.17756	1.80917	1.35295	1.22954
	8.06667	9.66654	9.26527	10.5601	10.8176	9.05918	9.16559	4.44927	5.48883	5.42265	4.74676	6.8014	6.90877	0.260135	0.813273	-0.237392	0.518544	1.00507	0.533417
	14.75	9.87277	9.2752	10.5285	11.0767	9.17642	9.39423	4.81004	6.05463	5.59734	5.03627	6.94807	7.21188	0.80388	1.52484	0.200323	0.36174	1.15242	1.05579
	21.7167	6.45166	5.72098	7.01331	7.71769	5.37916	5.99033	2.85222	3.61916	3.38219	3.063	4.40462	4.41131	0.70759	1.58531	0.100394	1.37063	1.30095	0.996853
	28.4167	6.26472	5.6017	6.4703	7.41421	5.52126	5.71911	2.25741	3.85232	3.05225	2.57095	4.10562	3.81795	0.403793	1.01801	-0.362197	1.72942	0.252999	0.533751
	35.0833	6.28011	5.5417	6.72854	7.6078	5.4599	5.66053	2.62867	3.67268	3.40479	3.07643	4.24043	4.47057	0.655907	1.41257	0.384955	2.43687	1.04968	0.440543
	42.0167	14.2269	14.1124	15.672	15.312	13.9592	13.687	6.28043	7.81874	7.32784	6.56122	8.57325	9.40014	0.80336	0.960051	0.267792	2.27368	0.536788	0.845758
	48.7167	13.3457	13.5848	14.1549	14.0486	12.4736	12.4054	5.94991	7.30069	6.62324	6.17275	8.04108	8.5696	0.626089	1.66616	0.299746	2.30403	1.12783	0.977874
	55.3833	13.159	13.2015	13.6964	13.8121	12.3324	12.0193	5.78136	7.05817	6.49816	6.22915	7.98356	8.58379	0.453702	1.3323	0.385176	2.52678	0.437872	1.33518
	62.35	2.55313	2.18236	3.24841	3.87205	1.60877	2.21359	1.23448	1.91121	1.23697	1.41307	1.97185	1.93501	-0.306348	1.06222	-0.37335	2.02514	0.185326	0.348167
	69.0333	2.18305	2.09601	2.89364	3.58439	1.74416	1.77698	1.19744	1.78369	1.05948	1.13613	1.68758	1.30778	-0.647402	0.78683	-0.158807	1.8936	0.252981	0.209326
	75.7167	2.17786	1.48269	2.83515	3.34593	1.4893	1.723	0.86725	1.68958	1.34587	1.11416	1.44183	1.80801	0.135244	0.781074	-0.687681	1.8633	0.089	0.20956
Fig. 4d
		DMSO			1.0 μM ZK53			2.5 μM ZK53
	H1703	92.1644	109.179	98.6563	61.8371	66.6299	60.2927	17.0997	14.4429	15.2316
	H520	110.551	89.1072	100.342	67.9382	82.3159	71.3232	47.016	45.0801	43.3012
Fig. 4e
		DMSO			1.0 μM ZK53			2.5 μM ZK53
	H1703	100.267	101.056	98.6767	52.191	76.3152	78.8302	51.9707	56.1908	39.517
	H520	102.455	100.594	96.9505	93.5974	95.0269	103.82	60.6727	57.0392	50.7425
Fig. 4f
		DMSO			1.0 μM ZK53			2.5 μM ZK53
	H1703	0.967105	1.02193	1.01096	3.22368	3.28947	3.3114	3.5307	4.01316	3.79386
	H520	1.10745	0.993068	0.89948	2.2513	2.39688	2.2721	2.75563	2.9636	2.75563
Fig. 4g

## Sheet: Fig. 5
Fig. 5d
		DMSO			0.5 μM ZK53			1.0 μM ZK53
	CCNA2	1.00696	0.965936	1.02811	0.747425	0.752623	0.82932	0.423373	0.426317	0.417544
	CCNE2	0.986233	0.993092	1.02101	0.707107	0.726986	0.80107	0.336808	0.303549	0.329877
	PCNA	0.988514	0.99539	1.01631	0.73884	0.764895	0.866537	0.285851	0.295931	0.349492
	MCM3	1.08423	0.983957	0.937354	0.766664	0.66281	0.658231	0.298679	0.322343	0.274841
	MCM6	1.08674	0.946058	0.972655	0.840896	0.757858	0.752623	0.598739	0.607097	0.562529
Fig. 5e
Fig. 5f
	DMSO	ZK53	etoposide
	0	79.6245	12.8322
	0	8.71171	2.43019
	0	2.54139	0
	0	12.3319	6.74949
	0	3.40256	6.36045
	0	0.0126384	1.09318
	0	0	346.7713*
	0	0	216.869
	0.0107539	0
	0	0	3.58297
	0	21.0156	1.1548
	0.229444	37.6797	71.5446
	0	106.859	0
	0	0.0412119	1.40627
	0.00586506	0.0115232	0.318439
	0	0.0161449	2.38902
	0	0	2.00411
	0	0.662759	2.12256
	0	0.0345293	91.6057
	0.169761	51.7612	0.243972
	0	0	90.5856
	0	3.7947	127.891
	0	0.0139452	75.3794
	0.0111295	99.4289	6.78467
	0	119.543	52.1964
	1.31118	107.952	84.3611
	0.0210217	0.00547447	0.203503
	0.0348804	0	0.0627967
	0	1.25193
	37.4845	44.3466	96.8428
	0	8.36177	106.894
	0	0.0116409	105.592
	0	0.00434157	1.58176
	0.0081839	0.519903	74.9333
	0	0.176554	61.2515
	0	89.6531	12.0945
	2.48119	0.0221816	67.5764
	0.377574	4.46099	1.18448
	0.192302	2.71603	46.7162
	0	0.0412348	58.3967
	0	0	76.5002
	0.522344	0	40.1767
	0.0294553	1.94708	1.24588
	0	0.14019	0.573756
	33.8231	0.767435	157.805
	0	0	4.82851
	56.2581	1.07313	86.4821
	0.0424644	58.4598	16.402
	0	1.90037	97.758
	0.269042	0.328208	111.422
	0	1.32913
	0	8.44717
	2.46545	131.246
	0.0262778	83.4713
	3.03223	12.0372
	0.125576	25.2069
	1.13492	113.751
	0.138421	99.8237
	0	13.954
	0	0.585013
	0	0.0175574
	0.423119	0.00817091
	0.0129397	0.371519
	1.4337	142.342
	0	1.53893
	1.79767	64.3979
	0.00941478	7.26991
	0	0.25292
	0.197233	0.801313
	0	0
	0.0265688	0
	1.27059	0.643808
	0.739677	0
	0.00501161	0
	0	25.3849
	0	0.0674566
	0.01319	12.6907
	2.22484	28.7796
	0.0239834	0.0734108
	0.00688448	13.0497
	0	9.49997
	0	0.00549372
	0	0.231586
	0.00832539	0
	0.0448111	0.105894
	0	30.8831
	0	0
	1.10165	13.6499
	0.00968712	8.03465
	0.595691	14.4471
	0	0
	2.21101	12.2478
	0	7.98184
	0.171962	16.7313
	0.465013	59.7207
	0.202198	10.55
	0.371021	0.0219084
	0	0
	0.389581	0
	0.795366	0.61364
	0	0.13576
	0	0
	0.642056	194.434
	0.382597	67.7177
	0	6.97979
	0.0118278	0.750617
	1.78176	11.7881
	0	0.0274114
	1.35259	0.00346467
	0	0
	0.0103257	0.0175509
	0.226209	2.35681
	0	0.544532
	0.0440422	0
	0.133143	7.37491
	0.985806	2.76072
	0.556508	0.156649
	0.704591	46.2582
	0	34.4256
	0.220777	0
	0.22893	0.0458068
	0.816287	0
	1.9537	14.5485
	0.742058	3.13699
	0.0965859	70.257
	0.434278	0.539221
	0	62.9608
	0.169763	0
	0.179552	87.3244
	0.199604	57.7103
	1.79835	90.209
	0	0.227521
	0	0
	0	1.81729
	0	0.81251
		0.00236465
	0	0.521374
	3.39039	8.11697
	0	0.084284
	0	0
	0	0.0193317
	0	109.833
	0.178963	0
	0.0126977	59.5386
	0.0105611	70.1196
	0	22.633
		0.151871
		120.679
		3.60638
		12.5316
		2.74811
		0.934436
		10.7586
		2.09311
		27.4257
		0
		1.66683
		0.394083
		1.54181
		0.287276
		2.49027
		2.85692
		3.20304
		1.58169
		61.7772
		1.166
		0
		2.85537
		7.85291
		2.47147
Fig. 5g
Fig. 5h
Fig. 5i
	DMSO	ZK53	ZK53+Ku-55933	ZK53+AZD1390
	94.6406	30.3853	80.4629	84.5164
	104.416	32.5963	78.8725	71.0564
	100.944	26.9912	83.1782	75.3233

## Sheet: Fig. 6
Fig. 6a
	Day	DMSO								ZK53
	1	57.3903	79.4813	81.0212	91.3952	94.2062	101.649	107.064	129.85	51.0305	79.524	79.1918	82.8776	86.9805	97.5297	101.23	116.948
	5	68.6664	129.962	163.523	139.023	208.636	148.429	127.809	138.721	53.8265	80.3884	112.338	92.6108	105.517	108.506	162.888	144.193
	8	71.662	246.068	206.595	166.821	241.339	151.956	175.933	200.275	54.5827	77.2045	104.797	102.617	95.499	74.0778	128.352	91.7313
	12	140.628	187.912	221.192	189.927	311.009	154.156	222	224.285	43.0675	91.2097	120.499	78.2901	82.7989	54.4095	100.101	82.3817
	15	106.517	228.677	358.445	334.066	374.042	254.161	208.727	311.467	29.2094	63.9442	79.8458	80.7103	84.6762	69.1777	38.0667	28.5826
	19	284.538	195.955	438.282	235.964	394.822	286.582	280.973	378.88	46.1271	64.9178	67.3486	72.753	80.9245	47.2758	56.1837	105.835
	22	202.116	253.602	490.553	287.63	436.139	375.842	247.203	442.203	63.7563	78.3758	62.489	59.4169	87.5186	57.4282	35.9243	40.5599
	26	323.597	319.383	625.206	354.356	697.505	428.072	316.991	577.717	43.3944	90.7648	62.5971	61.1119	64.2643	59.096	38.5385	83.0632
	29	385.946	412.844	694.322	507.073	704.341	532.604	478.371	607.526	46.7847	92.4466	91.0668	55.6728	86.907	57.6	62.4881	105.8
	33	623.445	509.05	813.085	720.204	1166.16	853.867	650.122	947.223	56.3381	47.3619	61.4079	57.79	76.2983	63.0727	77.8972	95.0906
	37	848.602	769.43	948.558	914.668	1459.97	1076.66	812.332	1114.53	41.793	130.629	43.4094	60.873	61.934	78.1102	97.3529	97.2993
Fig. 6b
	Vehicle	ZK53
	848.602	41.793
	769.43	130.629
	948.558	43.4094
	914.668	60.873
	1459.97	61.934
	1076.66	78.1102
	812.332	97.3529
	1114.53	97.2993
Fig. 6c
	Vehicle	ZK53
	517.9	20.1
	784.2	53.2
	862.4	37
	428.2	19.8
	825.7	56.7
	775.2	8.3
	576.8	18.6
	899	19.8
Fig. 6g
		Vehicle						ZK53
	LUSC	0.3896	0.189176	0.129291	0.400444	0.334021	0.0985	0.2812	0.1768	0.0633	0.0393	0.0063	0.0043
	LUAD	0.0613	0.1215	0.1602	0.0403	0.0818	0.1678	0.0313	0.059	0.0878	0.0914	0.1784	0.1325
	Normal	0.5491	0.689324	0.710509	0.559256	0.584179	0.7337	0.6875	0.7642	0.8489	0.8693	0.8153	0.8632
Fig. 6i
	Vehicle	ZK53
	44	25
	39	30
	34	26
	42	28
	45	28
	38	33
	17	26
	19	31
	30	24
	26	28
	35	21
	31	23
	17	33
	28	29
	35	27
	33	27
	20	20
	23	28
	30	17
	31	20
	36	32
	33	15
	38	27
	45	13
	37	31
	31	17
	29	35
	28	25
	37	23
	27	12

## Sheet: Supplementary Fig. 1
Supplementary Fig. 1a
Supplementary Fig. 1b
Supplementary Fig. 1c
Supplementary Fig. 1d
	Temperature (°C)	DMSO			ZK11			ZK53			ZK24
	46.1947										0.000741685	0	0.000318635
	46.5601										0	0.000706785	6.3348e-05
	46.9255	0	0	0							6.51982e-05	0.00234	0
	47.291	0.00251	0.000769546	0.000141535							0.000988913	0.00471	0.000237365
	47.6564	0.00545	0.00375	0.000770394							0.00343	0.00681	0.000868742
	48.0218	0.00927	0.00741	0.00272							0.00781	0.00862	0.00183
	48.3872	0.01458	0.01154	0.00654							0.0132	0.01072	0.00312
	48.7527	0.02107	0.01724	0.01239	0.00313	0.00173	0.00112				0.01892	0.01322	0.00483
	49.1181	0.02912	0.024	0.02065	0.00275	0.00106	0.00145				0.02554	0.01676	0.00695
	49.4835	0.03919	0.03143	0.03059	0.00233	0.000382427	0.00155				0.03248	0.0222	0.00945
	49.8489	0.05061	0.0407	0.04134	0.002	5.89595e-05	0.00158				0.03923	0.02897	0.01235
	50.2144	0.06267	0.05223	0.05313	0.00195	0.000305086	0.00155				0.04714	0.03681	0.01573
	50.5798	0.07625	0.06506	0.06611	0.00213	0.00116	0.00138				0.05723	0.04642	0.01962
	50.9452	0.09224	0.07906	0.08007	0.00225	0.00207	0.000918153				0.06892	0.05711	0.02411
	51.3106	0.1107	0.09514	0.09541	0.00213	0.00229	0.000463281				0.08241	0.06882	0.02928
	51.6761	0.13182	0.11403	0.11256	0.0016	0.00193	0.000451881				0.09831	0.08326	0.03512
	52.0415	0.15629	0.136	0.13184	0.000757652	0.00146	0.000585115				0.11602	0.10033	0.04163
	52.4069	0.18418	0.16128	0.15383	0.000122555	0.000920964	0.000426406	0.000473032	0.00201	0.000127365	0.13529	0.11914	0.04901
	52.7723	0.2146	0.18988	0.17855	0	0.000330875	0.000183366	8.20337e-05	0.00148	4.26648e-05	0.1572	0.14051	0.05731
	53.1378	0.24723	0.22194	0.20583	0.000293871	0	0	0	0.00108	0	0.18197	0.16452	0.06672
	53.5032	0.28283	0.25728	0.23609	0.000662494	0.000120059	0.000109994	0.000454841	0.00102	6.20286e-06	0.2092	0.19081	0.07894
	53.8686	0.32117	0.29516	0.26948	0.00102	0.000721917	0.00105	0.000757263	0.00118	6.04559e-05	0.23891	0.22005	0.09684
	54.234	0.36157	0.33543	0.30601	0.00134	0.00177	0.00266	0.00114	0.00114	0.00017234	0.27086	0.252	0.12289
	54.5995	0.40458	0.37883	0.34622	0.00164	0.00328	0.00452	0.00237	0.000933609	0.000322212	0.30532	0.28674	0.15917
	54.9649	0.45019	0.42507	0.39009	0.0025	0.00499	0.00649	0.00383	0.000654038	0.000458726	0.34301	0.32506	0.20614
	55.3303	0.49755	0.47313	0.43656	0.00426	0.00642	0.00827	0.00494	0.000205758	0.000529935	0.38459	0.36644	0.26114
	55.6957	0.5465	0.52243	0.48419	0.00648	0.0074	0.00982	0.00554	0	0.000539684	0.43	0.41034	0.32114
	56.0612	0.59647	0.57204	0.53197	0.00874	0.00817	0.01155	0.00516	0.000248631	0.000529808	0.47771	0.45681	0.38493
	56.4266	0.64592	0.62122	0.57935	0.01091	0.00904	0.01369	0.00425	0.000618165	0.000510462	0.52617	0.5051	0.45162
	56.792	0.69376	0.66945	0.62584	0.01301	0.01041	0.01602	0.00357	0.00105	0.00047425	0.57473	0.55393	0.51965
	57.1574	0.73939	0.71605	0.67117	0.01526	0.01255	0.01843	0.00317	0.00153	0.000463832	0.62216	0.60273	0.58648
	57.5229	0.782	0.76108	0.71568	0.01784	0.01531	0.02087	0.00314	0.00176	0.000508628	0.66809	0.65105	0.6495
	57.8883	0.8207	0.80444	0.75899	0.02076	0.01821	0.02317	0.00325	0.00171	0.000571979	0.71304	0.69817	0.7071
	58.2537	0.85587	0.84405	0.80017	0.02379	0.02101	0.02513	0.00311	0.00184	0.000670734	0.75645	0.74305	0.75835
	58.6191	0.88846	0.87861	0.83893	0.02657	0.02376	0.02706	0.00297	0.00245	0.000860175	0.79761	0.7854	0.80427
	58.9846	0.91763	0.90874	0.87426	0.02934	0.0267	0.02951	0.00305	0.00343	0.00108	0.83585	0.82528	0.8472
	59.35	0.94204	0.93471	0.90449	0.0324	0.03008	0.03253	0.00344	0.00481	0.00127	0.87034	0.86167	0.887
	59.7154	0.96209	0.95617	0.92969	0.03573	0.03391	0.03608	0.00439	0.0065	0.00144	0.90057	0.89372	0.92112
	60.0808	0.97805	0.97315	0.95075	0.03938	0.03809	0.04031	0.00581	0.00789	0.0016	0.92614	0.92175	0.94816
	60.4463	0.9891	0.9857	0.96774	0.04359	0.04264	0.0453	0.00728	0.00875	0.00176	0.94733	0.94546	0.96863
	60.8117	0.99578	0.99361	0.98093	0.04879	0.0475	0.05116	0.00883	0.00961	0.00196	0.96503	0.96433	0.98355
	61.1771	0.99949	0.99758	0.99091	0.05538	0.05293	0.05813	0.01024	0.01083	0.00224	0.97927	0.97948	0.99344
	61.5425	1	0.9993	0.99741	0.06337	0.05956	0.06631	0.01125	0.01239	0.00253	0.98958	0.99088	0.9988
	61.908	0.99707	1	1	0.0727	0.0677	0.07575	0.01253	0.01425	0.00282	0.99611	0.99722	1
	62.2734				0.08335	0.07777	0.08662	0.01481	0.01645	0.00316	0.99947	0.99964	0.99651
	62.6388				0.09534	0.09059	0.09928	0.01781	0.01889	0.00355	1	1	0.98799
	63.0042				0.10947	0.10656	0.11439	0.02122	0.02119	0.00394	0.99824	0.99828	0.97557
	63.3697				0.12717	0.12636	0.13317	0.02518	0.02351	0.00441	0.99547	0.99523	0.96102
	63.7351				0.14936	0.15092	0.15664	0.02911	0.02621	0.00497
	64.1005				0.17627	0.18043	0.18487	0.03268	0.02908	0.00559
	64.466				0.20887	0.21562	0.21894	0.03647	0.03195	0.00629
	64.8314				0.24824	0.25769	0.25997	0.04059	0.03532	0.0071
	65.1968				0.29389	0.30671	0.30693	0.04466	0.03946	0.00799
	65.5622				0.34565	0.36267	0.35979	0.04902	0.04427	0.00893
	65.9277				0.40445	0.42572	0.4199	0.05392	0.04968	0.00997
	66.2931				0.4702	0.49497	0.48656	0.05956	0.05588	0.0113
	66.6585				0.54127	0.56893	0.55803	0.06624	0.06298	0.01357
	67.0239				0.61579	0.64497	0.63242	0.0741	0.07086	0.01757
	67.3894				0.69141	0.71976	0.7067	0.08343	0.07976	0.02355
	67.7548				0.7641	0.78999	0.77713	0.09442	0.0902	0.03162
	68.1202				0.82933	0.85202	0.84017	0.10717	0.10216	0.04272
	68.4856				0.88457	0.90313	0.89329	0.12248	0.11636	0.05779
	68.8511				0.92883	0.94261	0.93541	0.14135	0.13419	0.07669
	69.2165				0.96135	0.97038	0.96593	0.16421	0.15623	0.09962
	69.5819				0.98266	0.98751	0.98538	0.19212	0.18345	0.12789
	69.9473				0.99473	0.99656	0.99587	0.22637	0.2176	0.16215
	70.3128				0.99986	1	1	0.26786	0.25946	0.20318
	70.6782				1	0.99984	0.9998	0.31753	0.30919	0.25303
	71.0436				0.99688	0.99752	0.99679	0.37587	0.36716	0.3128
	71.409				0.99237	0.99346	0.99217	0.4429	0.43402	0.38204
	71.7745							0.51739	0.50879	0.45934
	72.1399							0.59679	0.58833	0.5425
	72.5053							0.67819	0.66979	0.62921
	72.8707							0.75748	0.74955	0.7157
	73.2362							0.82908	0.82169	0.79602
	73.6016							0.88899	0.88215	0.86546
	73.967							0.93534	0.9296	0.92077
	74.3324							0.9673	0.96324	0.95941
	74.6979							0.98652	0.9843	0.98262
	75.0633							0.99641	0.99568	0.99489
	75.4287							1	1	0.99976
	75.7941							0.99943	0.99967	1
	76.1596							0.99632	0.99652	0.99797
	76.525							0.99198	0.99164	0.99436
Supplementary Fig. 1e
	Temperature (°C)	DMSO			ZK11			ZK53
	25	0	0	0	0	0	0	0	0	0
	26	0.00115	0.00128	0.00128	0.00115	0.000774181	0.000728775	0.00071777	0.000494123	4.93395e-05
	27	0.00231	0.00256	0.00256	0.0023	0.00155	0.00146	0.00144	0.000988247	9.8679e-05
	28	0.00346	0.00384	0.00385	0.00345	0.00232	0.00219	0.00215	0.00148	0.000148019
	29	0.00462	0.00512	0.00513	0.0046	0.0031	0.00292	0.00287	0.00198	0.000197358
	30	0.00577	0.0064	0.00641	0.00574	0.00387	0.00364	0.00359	0.00247	0.000246698
	31	0.00693	0.00768	0.00769	0.00689	0.00465	0.00437	0.00431	0.00296	0.000296037
	32	0.00891	0.00968	0.00966	0.0085	0.00587	0.00558	0.00534	0.0039	0.000754662
	33	0.0118	0.01257	0.0125	0.01053	0.00759	0.0073	0.00681	0.00532	0.00181
	34	0.01561	0.01653	0.01644	0.01319	0.0099	0.00968	0.00882	0.00733	0.00347
	35	0.02053	0.0218	0.02176	0.01648	0.01296	0.01276	0.01168	0.01009	0.00594
	36	0.02696	0.02856	0.02865	0.0204	0.01692	0.01655	0.01535	0.0136	0.00919
	37	0.03516	0.03721	0.03751	0.02526	0.02195	0.02139	0.01995	0.01806	0.01347
	38	0.04545	0.04823	0.04876	0.03129	0.02818	0.02742	0.02565	0.02371	0.01887
	39	0.05864	0.06196	0.06267	0.03846	0.03579	0.03498	0.03266	0.03084	0.02566
	40	0.07504	0.0787	0.07959	0.04718	0.04498	0.0443	0.04108	0.03946	0.03391
	41	0.09486	0.09901	0.10003	0.05781	0.05605	0.05573	0.05114	0.04993	0.04401
	42	0.11861	0.12331	0.12406	0.07046	0.0692	0.06932	0.06312	0.06239	0.05592
	43	0.14659	0.15148	0.15185	0.08541	0.08486	0.08536	0.07718	0.07698	0.06989
	44	0.17867	0.18384	0.18363	0.10319	0.1033	0.10413	0.09341	0.09383	0.08609
	45	0.21503	0.22035	0.21957	0.12423	0.12506	0.12609	0.11236	0.11343	0.10497
	46	0.25597	0.26115	0.25968	0.14923	0.15087	0.15193	0.13474	0.13626	0.12698
	47	0.3016	0.30636	0.30471	0.17932	0.18178	0.18274	0.16132	0.16317	0.15326
	48	0.35262	0.35729	0.35537	0.21579	0.21891	0.21979	0.19337	0.19536	0.18479
	49	0.40977	0.41417	0.41232	0.25997	0.26394	0.26464	0.23243	0.23438	0.22308
	50	0.47386	0.47846	0.47617	0.31383	0.31848	0.31897	0.27984	0.2819	0.26994
	51	0.54498	0.54947	0.54717	0.37862	0.38361	0.38394	0.33729	0.33957	0.32708
	52	0.62205	0.62659	0.62371	0.45478	0.45961	0.45987	0.40611	0.40866	0.39572
	53	0.70215	0.70649	0.70315	0.54112	0.5455	0.54558	0.48618	0.489	0.47619
	54	0.78145	0.78542	0.78173	0.63425	0.63781	0.63779	0.57582	0.5785	0.56658
	55	0.85425	0.85718	0.85404	0.72847	0.73088	0.73082	0.67094	0.67294	0.66221
	56	0.91532	0.91773	0.91492	0.81657	0.81813	0.81792	0.76439	0.76578	0.75664
	57	0.96067	0.96236	0.96036	0.8916	0.89257	0.89233	0.84887	0.84946	0.84265
	58	0.98903	0.98968	0.98868	0.94806	0.94883	0.94863	0.91764	0.91752	0.91279
	59	1	1	1	0.98416	0.98442	0.98418	0.96574	0.96563	0.96237
	60	0.99705	0.99644	0.99698	1	1	1	0.99214	0.99236	0.99079
	61	0.98368	0.98197	0.98285	0.99927	0.99872	0.99939	1	1	1
	62				0.98656	0.98561	0.9869	0.99309	0.99294	0.99339
	63							0.97603	0.97568	0.97657

## Sheet: Supplementary Fig. 2
Supplementary Fig. 2c
Supplementary Fig. 2d
Supplementary Fig. 2e
	HsClpP WT								HsClpP W146I														SaClpP I91W
	Temperature (°C)	DMSO			ZK11				Temperature (°C)	DMSO			ZK11			ZK53			ADEP 4				Temperature (°C)	DMSO			ZK11			ZK53			ADEP 4
	34								34														25	0	0	0
	35								35														26	0.00614	0.0055	0.00591
	36								36														27	0.01228	0.011	0.01182
	37								37				0.000703168	0.000127362	0.000646795								28	0.01842	0.0165	0.01772
	38								38				0.000161116	2.98521e-06	0.000277303	0.000464585	0.000930166	0.000365627					29	0.02455	0.02199	0.02363
	39								39				0	0	0	6.56977e-06	0.000223978	3.34237e-05					30	0.03069	0.02749	0.02954
	40								40				0.000120496	6.79678e-05	0.000155636	0	0	0					31	0.03683	0.03299	0.03545
	41								41	0.00176	0.00232	0.00178	0.000693705	0.000499098	0.000620959	0.000234752	0.000123322	0.000125162					32	0.04808	0.04334	0.04656	0.00117	0.00136	0.00149
	42	0.00466	0.01015	0.0106					42	0.000549569	0.000741656	0.000454381	0.00171	0.00132	0.00159	0.000587466	0.000734723	0.000691956	0.000452728	0.000761524	0.00139		33	0.06648	0.06089	0.0648	0.000312179	0.000426725	0.00053929	0.000393202	0.000571343	0.000289668
	43	0.0012	0.00336	0.00429	0.000753347	0.00203	0.0022		43	0	0	0	0.00334	0.00278	0.00319	0.0016	0.00201	0.00175	0.000183225	0.000393582	0.000784778		34	0.09455	0.08803	0.09249	0	0	0	6.78214e-05	6.01239e-05	0
	44	0	0	0.00057839	0.000612009	0.00137	0.00145		44	0.000246826	0.000247763	0.000386426	0.0057	0.00506	0.00575	0.00304	0.00378	0.00334	0	0.000134731	0.000330397		35	0.13519	0.12773	0.13245	0.000442306	0.000378784	0.000137308	0	0	0.000213681
	45	0.00185	0.00144	0	0.00021184	0.000886224	0.000866381		45	0.00169	0.00169	0.00188	0.00908	0.00854	0.00923	0.00521	0.00611	0.00563	0.000293866	2.54959e-05	9.74489e-05		36	0.19043	0.18255	0.18712	0.00192	0.00182	0.00137	0.000505919	0.000342755	0.0008134
	46	0.00899	0.00847	0.00481	0.000221351	0.000295297	0.000350643		46	0.0045	0.00439	0.00471	0.01378	0.01339	0.01404	0.00844	0.00935	0.00902	0.000576429	0	0		37	0.26113	0.25314	0.2568	0.00481	0.00459	0.00403	0.00172	0.00149	0.00207
	47	0.02238	0.0217	0.01709	0.000154554	0	0		47	0.00916	0.00883	0.00961	0.02019	0.02001	0.02055	0.01325	0.01383	0.01355	0.000858723	9.93448e-05	0.000210245		38	0.34622	0.3384	0.34143	0.00942	0.00901	0.00833	0.00385	0.00378	0.00433
	48	0.04296	0.04321	0.03729	0	0.000319514	7.66331e-05		48	0.01615	0.01566	0.01666	0.02899	0.02893	0.02932	0.01964	0.0199	0.01976	0.00153	0.000316876	0.000835337		39	0.44258	0.43518	0.43778	0.01612	0.01557	0.01484	0.00721	0.00747	0.00769
	49	0.07413	0.07479	0.06843	0.000262021	0.00102	0.000283177		49	0.02602	0.02547	0.02674	0.04059	0.04075	0.04094	0.02841	0.02835	0.02833	0.00227	0.000853658	0.00159		40	0.54498	0.53832	0.54027	0.02541	0.02468	0.02406	0.01214	0.01263	0.01246
	50	0.11736	0.1183	0.11249	0.00114	0.00215	0.000969005		50	0.03972	0.03914	0.04108	0.05605	0.05635	0.05654	0.04028	0.04002	0.04009	0.00297	0.0015	0.00242		41	0.64709	0.64075	0.64221	0.03773	0.03685	0.03641	0.01886	0.01985	0.01909
	51	0.17324	0.17454	0.17045	0.00241	0.0041	0.00225		51	0.05859	0.05833	0.0608	0.07649	0.07712	0.07742	0.05635	0.05595	0.05601	0.00384	0.0025	0.00347		42	0.74254	0.73707	0.73861	0.05371	0.05283	0.05242	0.0278	0.02933	0.02787
	52	0.24378	0.24511	0.2419	0.00418	0.0062	0.00385		52	0.08386	0.08439	0.08751	0.10344	0.10447	0.1051	0.07793	0.07765	0.07794	0.00508	0.00389	0.00465		43	0.82584	0.82166	0.82218	0.07422	0.07337	0.07297	0.03956	0.04151	0.03914
	53	0.3282	0.33078	0.32761	0.00669	0.00825	0.00581		53	0.11786	0.11934	0.12383	0.13878	0.14043	0.14157	0.10713	0.10706	0.10767	0.00636	0.00565	0.00577		44	0.89305	0.89071	0.88987	0.10042	0.09948	0.09921	0.05481	0.0573	0.0539
	54	0.42372	0.42848	0.42469	0.00963	0.01074	0.0081		54	0.16387	0.16607	0.17222	0.18511	0.18743	0.18931	0.14624	0.1466	0.14757	0.008	0.00754	0.00708		45	0.9429	0.94191	0.94091	0.13376	0.13258	0.13244	0.07477	0.07785	0.07297
	55	0.52747	0.53397	0.52826	0.01298	0.01334	0.01054		55	0.22451	0.22772	0.23519	0.2452	0.24824	0.25091	0.19852	0.19918	0.20066	0.00982	0.0096	0.00873		46	0.97596	0.97623	0.97536	0.17617	0.17451	0.17443	0.10063	0.10435	0.09776
	56	0.63367	0.64229	0.63363	0.01688	0.01619	0.01308		56	0.30283	0.30664	0.3161	0.32183	0.3253	0.32893	0.26679	0.26804	0.27015	0.01182	0.01173	0.01061		47	0.99417	0.99483	0.99385	0.22959	0.227	0.22732	0.13458	0.13878	0.13028
	57	0.73476	0.74557	0.73509	0.02193	0.02012	0.01641		57	0.4006	0.4049	0.41546	0.41647	0.41999	0.42432	0.35351	0.35527	0.35762	0.01393	0.01389	0.01255		48	1	1	1	0.29579	0.29196	0.29297	0.17902	0.18364	0.17304
	58	0.82505	0.83594	0.82525	0.02775	0.02524	0.02063		58	0.51404	0.51855	0.52935	0.526	0.52912	0.53392	0.45775	0.45982	0.4621	0.01625	0.01611	0.01495		49	0.99702	0.99475	0.99663	0.3757	0.37028	0.37209	0.23674	0.24126	0.22854	0.000710722	0.000658926	0.00117
	59	0.89835	0.90833	0.89852	0.03482	0.03138	0.02641		59	0.63473	0.63929	0.64952	0.64287	0.64528	0.65017	0.57385	0.57584	0.57776	0.01899	0.01884	0.01791		50	0.98687	0.98257	0.98542	0.46837	0.46137	0.46408	0.30962	0.31389	0.29902	0.000807724	0.000835045	0.00136
	60	0.95175	0.9596	0.95212	0.0431	0.03924	0.03375		60	0.75232	0.75665	0.76563	0.75705	0.75854	0.76306	0.69201	0.69417	0.69563	0.02277	0.0227	0.02175		51				0.57042	0.56222	0.56585	0.39898	0.40222	0.38554	0.000915055	0.000997314	0.00157
	61	0.98509	0.98909	0.98585	0.05288	0.0487	0.04294		61	0.85465	0.85902	0.86512	0.85697	0.8578	0.86124	0.80175	0.80353	0.80426	0.02822	0.02822	0.02704		52				0.6758	0.66689	0.6714	0.50208	0.5041	0.48627	0.00107	0.00125	0.00206
	62	1	1	1	0.06413	0.05948	0.05372		62	0.93113	0.9347	0.9384	0.93208	0.93259	0.93485	0.89163	0.89252	0.89281	0.03617	0.03619	0.03496		53				0.77655	0.76785	0.77257	0.61354	0.61447	0.59655	0.00158	0.00172	0.00281
	63	0.99938	0.99637	0.99864	0.07732	0.07215	0.06631		63	0.97863	0.98076	0.9823	0.97872	0.97885	0.98022	0.95384	0.95431	0.95417	0.04767	0.04775	0.04622		54				0.86418	0.85684	0.86117	0.7241	0.72449	0.70778	0.00251	0.0025	0.00389
	64	0.98917	0.98272	0.98545	0.09268	0.08696	0.08062		64	0.99954	1	1	0.99954	0.99955	1	0.98856	0.98881	0.98893	0.06336	0.06363	0.06175		55				0.93206	0.92657	0.93013	0.82427	0.82415	0.81055	0.00386	0.00368	0.00545
	65				0.11119	0.10432	0.09735		65	1	0.99825	0.99732	1	1	0.99953	1	1	1	0.08353	0.08409	0.08202		56				0.97644	0.97293	0.97558	0.90496	0.90499	0.89514	0.00574	0.00542	0.00758
	66				0.13393	0.12563	0.11827		66	0.987	0.98271	0.98164	0.98701	0.98664	0.98563	0.99405	0.99402	0.99396	0.10801	0.10908	0.10696		57				0.99786	0.99643	0.99765	0.96101	0.96153	0.95566	0.00819	0.00778	0.00995
	67				0.16304	0.15378	0.14583		67	0.96777	0.96089	0.95943	0.9677	0.96653	0.96504	0.97741	0.97807	0.97817	0.13589	0.1378	0.1354		58				1	1	1	0.99123	0.99201	0.98941	0.011	0.0105	0.01271
	68				0.20249	0.19236	0.184		68										0.16571	0.16863	0.16604		59				0.98824	0.98876	0.98804	1	1	1	0.01407	0.0136	0.01586
	69				0.25789	0.24712	0.2384		69										0.19573	0.1994	0.19681		60							0.99251	0.99147	0.99238	0.01754	0.01709	0.0193
	70				0.33413	0.32327	0.31475		70										0.2243	0.22855	0.22612		61							0.97417	0.97224	0.9736	0.02142	0.02101	0.02306
	71				0.43306	0.42297	0.41421		71										0.2507	0.25527	0.25296		62										0.02598	0.02557	0.02772
	72				0.55006	0.54121	0.53295		72										0.27527	0.27987	0.27777		63										0.03205	0.03164	0.03378
	73				0.67508	0.66787	0.66028		73										0.30024	0.30455	0.30256		64										0.04067	0.04028	0.04227
	74				0.7937	0.78879	0.78227		74										0.33024	0.33453	0.33201		65										0.05338	0.05298	0.05485
	75				0.89124	0.8889	0.88346		75										0.37223	0.37652	0.37287		66										0.07278	0.07247	0.07417
	76				0.9575	0.95701	0.95348		76										0.43333	0.43737	0.43241		67										0.10258	0.1024	0.10369
	77				0.99203	0.99234	0.99045		77										0.51679	0.52038	0.51415		68										0.1477	0.14772	0.14872
	78				1	1	1		78										0.61891	0.62197	0.61489		69										0.21379	0.21418	0.21493
	79				0.98923	0.98775	0.98957		79										0.73016	0.73226	0.7255		70										0.30509	0.30586	0.30632
	80				0.96837	0.96462	0.96715		80										0.83649	0.83746	0.8319		71										0.42051	0.42162	0.42213
									81										0.92193	0.92212	0.91839		72										0.55288	0.55432	0.55493
									82										0.97647	0.97645	0.9747		73										0.68916	0.69081	0.69152
									83										1	1	1		74										0.81347	0.81481	0.81558
									84										0.9976	0.99815	0.99919		75										0.9106	0.9115	0.91243
									85										0.9772	0.97838	0.98031		76										0.97257	0.9731	0.97349
																							77										1	1	1
Supplementary Fig. 2f																							78										0.99924	0.99892	0.99857
																							79										0.97973	0.97923	0.97897
Supplementary Fig. 2g
Supplementary Fig. 2h
Supplementary Fig. 2i
	HsClpP WT							HsClpP Y118A
	Temperature (°C)	DMSO	ZK53	ONC201	ONC212	ADEP 4		Temperature (°C)	DMSO	ZK53	ONC201	ONC212	ADEP 4
	50.009	-91.9381	-62.1779	2.93167	20.9938	-13.523		50.009	-72.6425	-86.1226	-10.4889	-14.5491	-60.8054
	50.047	-91.964	-62.2609	2.66978	20.6885	-13.5047		50.047	-72.7818	-86.0993	-10.482	-14.5849	-60.8289
	50.084	-91.9874	-62.3475	2.41007	20.3831	-13.4897		50.084	-72.9177	-86.074	-10.4738	-14.6194	-60.8531
	50.122	-92.0082	-62.4378	2.1525	20.0777	-13.4781		50.122	-73.05	-86.0465	-10.4644	-14.6527	-60.878
	50.16	-92.0264	-62.5316	1.89702	19.7722	-13.4704		50.16	-73.1785	-86.0171	-10.4537	-14.6847	-60.9037
	50.198	-92.042	-62.629	1.64361	19.4668	-13.4666		50.198	-73.303	-85.9857	-10.4418	-14.7155	-60.9302
	50.236	-92.0549	-62.7298	1.39225	19.1614	-13.4672		50.236	-73.4237	-85.9525	-10.4288	-14.7451	-60.9575
	50.274	-92.0651	-62.834	1.14291	18.856	-13.4723		50.274	-73.5404	-85.9176	-10.4147	-14.7735	-60.9858
	50.311	-92.0726	-62.9416	0.895576	18.5506	-13.4823		50.311	-73.6532	-85.8813	-10.3996	-14.8008	-61.0151
	50.349	-92.0774	-63.0523	0.650232	18.2451	-13.4973		50.349	-73.7622	-85.8438	-10.3836	-14.827	-61.0455
	50.387	-92.0794	-63.1663	0.406871	17.9395	-13.5178		50.387	-73.8676	-85.8053	-10.3668	-14.8521	-61.077
	50.425	-92.0787	-63.2832	0.165488	17.6337	-13.5437		50.425	-73.9695	-85.7661	-10.3492	-14.8763	-61.1096
	50.463	-92.0751	-63.4032	-0.07391	17.3278	-13.5756		50.463	-74.0681	-85.7265	-10.3309	-14.8994	-61.1435
	50.501	-92.0687	-63.5259	-0.31133	17.0217	-13.6135		50.501	-74.1637	-85.6868	-10.3121	-14.9216	-61.1787
	50.538	-92.0593	-63.6513	-0.546773	16.7153	-13.6578		50.538	-74.2566	-85.6473	-10.2929	-14.9429	-61.2152
	50.576	-92.047	-63.7793	-0.780243	16.4086	-13.7085		50.576	-74.347	-85.6083	-10.2733	-14.9632	-61.2529
	50.614	-92.0317	-63.9098	-1.01175	16.1015	-13.7661		50.614	-74.4351	-85.57	-10.2535	-14.9827	-61.2919
	50.652	-92.0132	-64.0427	-1.24129	15.794	-13.8305		50.652	-74.5214	-85.5328	-10.2335	-15.0014	-61.3322
	50.69	-91.9916	-64.1777	-1.46889	15.4862	-13.902		50.69	-74.6061	-85.4968	-10.2135	-15.0192	-61.3736
	50.728	-91.9667	-64.3149	-1.69456	15.1779	-13.9808		50.728	-74.6894	-85.4625	-10.1936	-15.0363	-61.4161
	50.765	-91.9383	-64.4542	-1.91831	14.8692	-14.0669		50.765	-74.7717	-85.43	-10.1737	-15.0525	-61.4596
	50.803	-91.9065	-64.5953	-2.14015	14.5601	-14.1604		50.803	-74.8533	-85.3995	-10.1542	-15.0681	-61.5041
	50.841	-91.8709	-64.7383	-2.36012	14.2505	-14.2616		50.841	-74.9344	-85.3714	-10.135	-15.0829	-61.5494
	50.879	-91.8316	-64.883	-2.57822	13.9406	-14.3704		50.879	-75.0153	-85.3459	-10.1163	-15.097	-61.5955
	50.917	-91.7883	-65.0293	-2.79447	13.6304	-14.4869		50.917	-75.0962	-85.3231	-10.0981	-15.1105	-61.6424
	50.955	-91.7409	-65.1773	-3.00885	13.3198	-14.6111		50.955	-75.1776	-85.3033	-10.0806	-15.1233	-61.6901
	50.992	-91.6893	-65.3269	-3.22138	13.009	-14.7432		50.992	-75.2596	-85.2868	-10.0638	-15.1356	-61.7385
	51.03	-91.6333	-65.478	-3.43204	12.698	-14.8831		51.03	-75.3425	-85.2736	-10.0478	-15.1474	-61.7877
	51.068	-91.5729	-65.6305	-3.64083	12.3868	-15.0308		51.068	-75.4266	-85.264	-10.0326	-15.1587	-61.8377
	51.106	-91.5081	-65.7846	-3.84773	12.0755	-15.1863		51.106	-75.5122	-85.258	-10.0183	-15.1695	-61.8885
	51.144	-91.4387	-65.9401	-4.05274	11.7641	-15.3496		51.144	-75.5996	-85.2556	-10.0049	-15.1799	-61.9403
	51.182	-91.3647	-66.097	-4.25585	11.4528	-15.5206		51.182	-75.6891	-85.257	-9.99251	-15.1899	-61.9931
	51.219	-91.2861	-66.2554	-4.45708	11.1414	-15.6991		51.219	-75.7808	-85.262	-9.98104	-15.1996	-62.0469
	51.257	-91.2029	-66.4152	-4.65643	10.8301	-15.8852		51.257	-75.8751	-85.2707	-9.97055	-15.2089	-62.1018
	51.295	-91.115	-66.5763	-4.8539	10.519	-16.0786		51.295	-75.9722	-85.2829	-9.96104	-15.2179	-62.1579
	51.333	-91.0225	-66.7386	-5.04951	10.2081	-16.2792		51.333	-76.0722	-85.2985	-9.95249	-15.2266	-62.2152
	51.371	-90.9253	-66.9022	-5.24327	9.89745	-16.4869		51.371	-76.1753	-85.3174	-9.94488	-15.2351	-62.2737
	51.409	-90.8235	-67.0668	-5.4352	9.58707	-16.7013		51.409	-76.2817	-85.3393	-9.93818	-15.2434	-62.3333
	51.446	-90.717	-67.2324	-5.62532	9.27702	-16.9223		51.446	-76.3913	-85.364	-9.93232	-15.2515	-62.3941
	51.484	-90.6058	-67.3987	-5.81364	8.96735	-17.1496		51.484	-76.5042	-85.3913	-9.92725	-15.2596	-62.4559
	51.522	-90.49	-67.5657	-6.00018	8.65809	-17.3828		51.522	-76.6203	-85.4208	-9.92289	-15.2675	-62.5188
	51.56	-90.3695	-67.733	-6.18497	8.34928	-17.6215		51.56	-76.7394	-85.4522	-9.91915	-15.2753	-62.5825
	51.598	-90.2444	-67.9006	-6.36805	8.04099	-17.8654		51.598	-76.8614	-85.4853	-9.91595	-15.2832	-62.6471
	51.636	-90.1147	-68.0681	-6.54944	7.73325	-18.114		51.636	-76.986	-85.5196	-9.91317	-15.2911	-62.7125
	51.673	-89.9804	-68.2353	-6.7292	7.4261	-18.3667		51.673	-77.113	-85.5549	-9.91069	-15.2991	-62.7785
	51.711	-89.8414	-68.4021	-6.90735	7.11961	-18.6231		51.711	-77.242	-85.5907	-9.90838	-15.3071	-62.8449
	51.749	-89.6979	-68.5682	-7.08396	6.81381	-18.8827		51.749	-77.3729	-85.6268	-9.90611	-15.3152	-62.9117
	51.787	-89.5498	-68.7336	-7.25908	6.50875	-19.1449		51.787	-77.5052	-85.6628	-9.90374	-15.3235	-62.9787
	51.825	-89.3973	-68.8982	-7.43279	6.20447	-19.4092		51.825	-77.6385	-85.6983	-9.90111	-15.3318	-63.0457
	51.863	-89.2403	-69.062	-7.60516	5.90101	-19.6751		51.863	-77.7727	-85.7332	-9.89808	-15.3401	-63.1126
	51.9	-89.0792	-69.2251	-7.77627	5.59841	-19.942		51.9	-77.9074	-85.7671	-9.89448	-15.3486	-63.1791
	51.938	-88.914	-69.3875	-7.9462	5.29668	-20.2095		51.938	-78.0424	-85.7997	-9.89019	-15.3571	-63.2451
	51.976	-88.745	-69.5494	-8.11505	4.99586	-20.477		51.976	-78.1774	-85.8309	-9.88505	-15.3656	-63.3105
	52.014	-88.5724	-69.7111	-8.2829	4.69596	-20.7442		52.014	-78.3121	-85.8604	-9.87897	-15.3742	-63.3749
	52.052	-88.3965	-69.8728	-8.4498	4.39701	-21.0104		52.052	-78.4464	-85.8882	-9.87183	-15.3828	-63.4383
	52.09	-88.2175	-70.0347	-8.6158	4.09902	-21.2754		52.09	-78.58	-85.9139	-9.86355	-15.3914	-63.5005
	52.127	-88.0357	-70.1971	-8.78095	3.80203	-21.5386		52.127	-78.7129	-85.9377	-9.85406	-15.4	-63.5614
	52.165	-87.8515	-70.3602	-8.94526	3.50607	-21.7997		52.165	-78.8448	-85.9593	-9.84333	-15.4087	-63.6207
	52.203	-87.6649	-70.5242	-9.10873	3.21118	-22.0583		52.203	-78.9756	-85.9787	-9.83131	-15.4173	-63.6785
	52.241	-87.4763	-70.6895	-9.27137	2.91741	-22.3141		52.241	-79.1052	-85.996	-9.81798	-15.426	-63.7346
	52.279	-87.2859	-70.8561	-9.43315	2.6248	-22.5667		52.279	-79.2335	-86.0111	-9.80333	-15.4346	-63.7888
	52.317	-87.0939	-71.0243	-9.59407	2.33339	-22.8157		52.317	-79.3603	-86.0241	-9.78736	-15.4433	-63.8413
	52.354	-86.9003	-71.1942	-9.75409	2.04324	-23.0609		52.354	-79.4857	-86.035	-9.77007	-15.4519	-63.8918
	52.392	-86.7054	-71.366	-9.91318	1.7544	-23.3021		52.392	-79.6095	-86.0438	-9.75149	-15.4604	-63.9403
	52.43	-86.5092	-71.5398	-10.0713	1.46693	-23.5389		52.43	-79.7318	-86.0507	-9.73164	-15.4689	-63.9869
	52.468	-86.3118	-71.7156	-10.2284	1.1809	-23.7711		52.468	-79.8526	-86.0557	-9.71057	-15.4774	-64.0314
	52.506	-86.1132	-71.8937	-10.3844	0.896356	-23.9986		52.506	-79.9718	-86.0588	-9.68831	-15.4858	-64.0738
	52.544	-85.9134	-72.074	-10.5393	0.61339	-24.2212		52.544	-80.0895	-86.0601	-9.66493	-15.4941	-64.1143
	52.581	-85.7124	-72.2567	-10.6931	0.33207	-24.4387		52.581	-80.2057	-86.0597	-9.64049	-15.5023	-64.1526
	52.619	-85.5101	-72.4417	-10.8456	0.052483	-24.6511		52.619	-80.3203	-86.0576	-9.61505	-15.5105	-64.1889
	52.657	-85.3065	-72.6291	-10.9967	-0.225294	-24.8582		52.657	-80.4335	-86.0539	-9.58867	-15.5185	-64.2232
	52.695	-85.1013	-72.8188	-11.1466	-0.501167	-25.06		52.695	-80.5452	-86.0488	-9.56143	-15.5264	-64.2554
	52.733	-84.8944	-73.0109	-11.295	-0.775057	-25.2563		52.733	-80.6554	-86.0422	-9.5334	-15.5342	-64.2855
	52.771	-84.6857	-73.2053	-11.4419	-1.04688	-25.4472		52.771	-80.7641	-86.0342	-9.50468	-15.5419	-64.3137
	52.808	-84.475	-73.4021	-11.5873	-1.31655	-25.6326		52.808	-80.8714	-86.0251	-9.47534	-15.5494	-64.34
	52.846	-84.262	-73.6012	-11.7311	-1.58399	-25.8125		52.846	-80.9773	-86.0149	-9.44549	-15.5568	-64.3643
	52.884	-84.0466	-73.8029	-11.8734	-1.84914	-25.9869		52.884	-81.0818	-86.0037	-9.41524	-15.564	-64.3869
	52.922	-83.8285	-74.007	-12.014	-2.11193	-26.1558		52.922	-81.1849	-85.9917	-9.38469	-15.5711	-64.4078
	52.96	-83.6076	-74.2137	-12.1529	-2.37229	-26.3193		52.96	-81.2868	-85.9791	-9.35395	-15.5781	-64.4272
	52.998	-83.3837	-74.4232	-12.2901	-2.63019	-26.4774		52.998	-81.3875	-85.9659	-9.32312	-15.5849	-64.4451
	53.036	-83.1566	-74.6357	-12.4255	-2.88557	-26.6302		53.036	-81.4871	-85.9523	-9.29231	-15.5916	-64.4618
	53.073	-82.9261	-74.8511	-12.5591	-3.1384	-26.7779		53.073	-81.5857	-85.9385	-9.26158	-15.5982	-64.4774
	53.111	-82.6921	-75.0698	-12.6909	-3.38864	-26.9204		53.111	-81.6834	-85.9244	-9.23103	-15.6046	-64.4921
	53.149	-82.4545	-75.2919	-12.8208	-3.63626	-27.0581		53.149	-81.7803	-85.9103	-9.20071	-15.6109	-64.5061
	53.187	-82.2131	-75.5177	-12.9489	-3.88124	-27.191		53.187	-81.8766	-85.896	-9.17068	-15.6171	-64.5194
	53.225	-81.9679	-75.7473	-13.0752	-4.12356	-27.3193		53.225	-81.9723	-85.8817	-9.14099	-15.6231	-64.5323
	53.263	-81.7189	-75.9809	-13.1997	-4.36322	-27.4431		53.263	-82.0676	-85.8673	-9.11168	-15.6291	-64.5449
	53.3	-81.4658	-76.2189	-13.3223	-4.60022	-27.5627		53.3	-82.1626	-85.8528	-9.08276	-15.6348	-64.5573
	53.338	-81.2087	-76.4612	-13.4431	-4.83458	-27.6783		53.338	-82.2574	-85.838	-9.05424	-15.6405	-64.5696
	53.376	-80.9475	-76.7082	-13.5621	-5.0663	-27.79		53.376	-82.3519	-85.823	-9.02612	-15.646	-64.5818
	53.414	-80.682	-76.9598	-13.6794	-5.2954	-27.8979		53.414	-82.4462	-85.8076	-8.99839	-15.6514	-64.5942
	53.452	-80.4123	-77.2162	-13.7948	-5.5219	-28.0024		53.452	-82.5403	-85.7917	-8.97101	-15.6567	-64.6067
	53.49	-80.1382	-77.4774	-13.9085	-5.74584	-28.1035		53.49	-82.6341	-85.7752	-8.94398	-15.6619	-64.6195
	53.527	-79.8595	-77.7433	-14.0204	-5.96724	-28.2014		53.527	-82.7274	-85.7579	-8.91726	-15.667	-64.6325
	53.565	-79.5764	-78.014	-14.1305	-6.18612	-28.2962		53.565	-82.8202	-85.7396	-8.89081	-15.6721	-64.6458
	53.603	-79.2886	-78.2892	-14.2389	-6.40249	-28.388		53.603	-82.9124	-85.7202	-8.86459	-15.6771	-64.6595
	53.641	-78.9961	-78.569	-14.3455	-6.61637	-28.477		53.641	-83.0037	-85.6997	-8.83857	-15.682	-64.6736
	53.679	-78.6988	-78.8531	-14.4504	-6.8278	-28.5633		53.679	-83.094	-85.6777	-8.81269	-15.687	-64.6882
	53.717	-78.3968	-79.1415	-14.5536	-7.03678	-28.6469		53.717	-83.1832	-85.6542	-8.7869	-15.6919	-64.7034
	53.754	-78.0898	-79.4339	-14.655	-7.24334	-28.7279		53.754	-83.271	-85.6291	-8.76116	-15.6967	-64.7191
	53.792	-77.778	-79.7303	-14.7548	-7.4475	-28.8064		53.792	-83.3575	-85.6023	-8.73543	-15.7015	-64.7354
	53.83	-77.4612	-80.0304	-14.853	-7.6493	-28.8824		53.83	-83.4423	-85.5737	-8.70966	-15.7062	-64.7524
	53.868	-77.1396	-80.3342	-14.9495	-7.84877	-28.956		53.868	-83.5255	-85.5433	-8.68382	-15.7109	-64.77
	53.906	-76.8131	-80.6415	-15.0446	-8.04596	-29.0273		53.906	-83.6072	-85.5111	-8.65788	-15.7154	-64.7884
	53.944	-76.4819	-80.9523	-15.1382	-8.24091	-29.0964		53.944	-83.6872	-85.4772	-8.63182	-15.7198	-64.8074
	53.981	-76.1459	-81.2663	-15.2303	-8.43368	-29.1634		53.981	-83.7656	-85.4416	-8.60561	-15.7241	-64.8271
	54.019	-75.8054	-81.5835	-15.321	-8.62433	-29.2283		54.019	-83.8425	-85.4044	-8.57925	-15.7283	-64.8476
	54.057	-75.4605	-81.9037	-15.4104	-8.81293	-29.2914		54.057	-83.9181	-85.3658	-8.55274	-15.7324	-64.8688
	54.095	-75.1112	-82.2268	-15.4984	-8.99953	-29.3526		54.095	-83.9924	-85.3259	-8.52609	-15.7363	-64.8907
	54.133	-74.7577	-82.5524	-15.5851	-9.18418	-29.4122		54.133	-84.0654	-85.2848	-8.49931	-15.74	-64.9134
	54.171	-74.4001	-82.8803	-15.6705	-9.36693	-29.4703		54.171	-84.1374	-85.2427	-8.47245	-15.7437	-64.9368
	54.208	-74.0385	-83.2103	-15.7545	-9.54782	-29.527		54.208	-84.2083	-85.1997	-8.44552	-15.7472	-64.9611
	54.246	-73.6729	-83.542	-15.8373	-9.72687	-29.5824		54.246	-84.2783	-85.1561	-8.41857	-15.7505	-64.9861
	54.284	-73.3034	-83.8749	-15.9187	-9.90409	-29.6367		54.284	-84.3474	-85.1118	-8.39163	-15.7538	-65.0119
	54.322	-72.9299	-84.2086	-15.9988	-10.0795	-29.69		54.322	-84.4156	-85.0673	-8.36475	-15.7569	-65.0384
	54.36	-72.5523	-84.5426	-16.0776	-10.2531	-29.7425		54.36	-84.483	-85.0225	-8.33798	-15.7599	-65.0657
	54.398	-72.1706	-84.8764	-16.155	-10.4248	-29.7943		54.398	-84.5497	-84.9776	-8.31137	-15.7629	-65.0936
	54.435	-71.7847	-85.2094	-16.2311	-10.5947	-29.8456		54.435	-84.6155	-84.9328	-8.28498	-15.7657	-65.1222
	54.473	-71.3944	-85.5413	-16.3059	-10.7627	-29.8966		54.473	-84.6806	-84.8882	-8.25888	-15.7683	-65.1513
	54.511	-70.9996	-85.8715	-16.3794	-10.9288	-29.9474		54.511	-84.7448	-84.8438	-8.23315	-15.7709	-65.1808
	54.549	-70.6002	-86.1995	-16.4515	-11.093	-29.9981		54.549	-84.8083	-84.7999	-8.20785	-15.7734	-65.2108
	54.587	-70.1961	-86.5249	-16.5224	-11.2551	-30.0489		54.587	-84.871	-84.7564	-8.18305	-15.7758	-65.241
	54.625	-69.787	-86.8473	-16.5919	-11.4153	-30.1001		54.625	-84.9329	-84.7136	-8.15885	-15.7781	-65.2714
	54.662	-69.3728	-87.1662	-16.6601	-11.5733	-30.1516		54.662	-84.9939	-84.6714	-8.13532	-15.7803	-65.302
	54.7	-68.9534	-87.4812	-16.7269	-11.7293	-30.2036		54.7	-85.0541	-84.6298	-8.11254	-15.7824	-65.3327
	54.738	-68.5287	-87.7919	-16.7924	-11.8831	-30.2562		54.738	-85.1134	-84.5891	-8.0906	-15.7844	-65.3633
	54.776	-68.0984	-88.0981	-16.8565	-12.0346	-30.3096		54.776	-85.1717	-84.5492	-8.06958	-15.7863	-65.3937
	54.814	-67.6626	-88.3992	-16.9192	-12.184	-30.3638		54.814	-85.2291	-84.5103	-8.0496	-15.7882	-65.4239
	54.852	-67.221	-88.6952	-16.9805	-12.3311	-30.4188		54.852	-85.2855	-84.4723	-8.03074	-15.79	-65.4538
	54.889	-66.7736	-88.9857	-17.0404	-12.4759	-30.4747		54.889	-85.3408	-84.4354	-8.01311	-15.7918	-65.4832
	54.927	-66.3203	-89.2704	-17.0989	-12.6184	-30.5316		54.927	-85.3952	-84.3996	-7.99683	-15.7936	-65.512
	54.965	-65.861	-89.5493	-17.1559	-12.7587	-30.5894		54.965	-85.4484	-84.365	-7.982	-15.7955	-65.5403
	55.003	-65.3957	-89.8221	-17.2114	-12.8966	-30.6482		55.003	-85.5006	-84.3318	-7.9687	-15.7973	-65.568
	55.041	-64.9245	-90.0886	-17.2653	-13.0321	-30.7079		55.041	-85.5517	-84.2999	-7.95702	-15.7993	-65.595
	55.079	-64.4471	-90.3488	-17.3178	-13.1654	-30.7686		55.079	-85.6017	-84.2695	-7.94704	-15.8013	-65.6213
	55.116	-63.9637	-90.6025	-17.3687	-13.2964	-30.8301		55.116	-85.6507	-84.2405	-7.93878	-15.8036	-65.647
	55.154	-63.4742	-90.8495	-17.4181	-13.4251	-30.8924		55.154	-85.6986	-84.2129	-7.9323	-15.806	-65.6719
	55.192	-62.9787	-91.0899	-17.4659	-13.5515	-30.9555		55.192	-85.7456	-84.1869	-7.92759	-15.8086	-65.6962
	55.23	-62.4771	-91.3236	-17.5121	-13.6757	-31.0194		55.23	-85.7918	-84.1622	-7.92466	-15.8116	-65.7197
	55.268	-61.9696	-91.5504	-17.5568	-13.7976	-31.0839		55.268	-85.8372	-84.1389	-7.92348	-15.8148	-65.7424
	55.306	-61.4561	-91.7705	-17.6	-13.9174	-31.1491		55.306	-85.8819	-84.1169	-7.92401	-15.8184	-65.7645
	55.343	-60.9367	-91.9837	-17.6416	-14.035	-31.2149		55.343	-85.9259	-84.0961	-7.9262	-15.8223	-65.7857
	55.381	-60.4114	-92.19	-17.6818	-14.1505	-31.2811		55.381	-85.9693	-84.0762	-7.92999	-15.8267	-65.8062
	55.419	-59.8802	-92.3894	-17.7205	-14.2639	-31.3477		55.419	-86.0122	-84.0572	-7.9353	-15.8314	-65.826
	55.457	-59.3431	-92.5818	-17.7578	-14.3753	-31.4147		55.457	-86.0546	-84.0389	-7.94203	-15.8366	-65.845
	55.495	-58.8002	-92.7673	-17.7937	-14.4847	-31.4818		55.495	-86.0964	-84.0212	-7.95007	-15.8423	-65.8633
	55.533	-58.2515	-92.9459	-17.8282	-14.5921	-31.5491		55.533	-86.1377	-84.0038	-7.9593	-15.8485	-65.8811
	55.57	-57.6971	-93.1176	-17.8615	-14.6977	-31.6165		55.57	-86.1786	-83.9867	-7.9696	-15.8552	-65.8983
	55.608	-57.1368	-93.2824	-17.8934	-14.8015	-31.6838		55.608	-86.219	-83.9697	-7.98084	-15.8624	-65.915
	55.646	-56.5709	-93.4404	-17.9241	-14.9034	-31.751		55.646	-86.259	-83.9527	-7.99287	-15.8702	-65.9314
	55.684	-55.9993	-93.5918	-17.9536	-15.0036	-31.818		55.684	-86.2986	-83.9355	-8.00554	-15.8785	-65.9475
	55.722	-55.4223	-93.7367	-17.982	-15.1022	-31.8847		55.722	-86.338	-83.9179	-8.01871	-15.8873	-65.9634
	55.76	-54.8398	-93.8753	-18.0092	-15.1991	-31.951		55.76	-86.3772	-83.9	-8.03221	-15.8967	-65.9793
	55.797	-54.2521	-94.0079	-18.0355	-15.2945	-32.0169		55.797	-86.4163	-83.8817	-8.04591	-15.9065	-65.9953
	55.835	-53.6593	-94.1347	-18.0607	-15.3883	-32.0824		55.835	-86.4554	-83.8628	-8.05966	-15.9168	-66.0115
	55.873	-53.0616	-94.2561	-18.0851	-15.4808	-32.1473		55.873	-86.4946	-83.8433	-8.0733	-15.9276	-66.0281
	55.911	-52.4593	-94.3724	-18.1087	-15.572	-32.2116		55.911	-86.5341	-83.8234	-8.0867	-15.9388	-66.0451
	55.949	-51.8525	-94.4839	-18.1315	-15.6619	-32.2754		55.949	-86.5741	-83.8029	-8.09974	-15.9503	-66.0627
	55.987	-51.2413	-94.591	-18.1537	-15.7507	-32.3387		55.987	-86.6147	-83.7819	-8.11228	-15.9622	-66.081
	56.024	-50.6261	-94.6941	-18.1752	-15.8385	-32.4014		56.024	-86.6562	-83.7604	-8.12421	-15.9744	-66.1001
	56.062	-50.007	-94.7934	-18.1962	-15.9252	-32.4636		56.062	-86.6987	-83.7385	-8.13543	-15.9868	-66.1199
	56.1	-49.3842	-94.8894	-18.2167	-16.0112	-32.5254		56.1	-86.7425	-83.7162	-8.14583	-15.9995	-66.1408
	56.138	-48.7577	-94.9824	-18.2367	-16.0963	-32.5868		56.138	-86.7876	-83.6935	-8.15534	-16.0123	-66.1625
	56.176	-48.1279	-95.0726	-18.2564	-16.1807	-32.6478		56.176	-86.8342	-83.6703	-8.1639	-16.0252	-66.1853
	56.214	-47.4946	-95.1603	-18.2757	-16.2645	-32.7086		56.214	-86.8824	-83.6468	-8.17145	-16.0383	-66.2092
	56.251	-46.8579	-95.2456	-18.2946	-16.3478	-32.7693		56.251	-86.9323	-83.6228	-8.17798	-16.0514	-66.2341
	56.289	-46.2179	-95.3286	-18.3133	-16.4306	-32.8298		56.289	-86.9841	-83.5985	-8.18347	-16.0646	-66.2602
	56.327	-45.5745	-95.4095	-18.3316	-16.5129	-32.8903		56.327	-87.0376	-83.5737	-8.18792	-16.0777	-66.2874
	56.365	-44.9275	-95.4883	-18.3497	-16.5947	-32.9509		56.365	-87.0931	-83.5485	-8.19135	-16.0909	-66.3157
	56.403	-44.2768	-95.5651	-18.3674	-16.6762	-33.0117		56.403	-87.1504	-83.5229	-8.19382	-16.104	-66.3451
	56.441	-43.6222	-95.6398	-18.3849	-16.7573	-33.0727		56.441	-87.2097	-83.4969	-8.19534	-16.117	-66.3757
	56.478	-42.9636	-95.7126	-18.402	-16.838	-33.134		56.478	-87.271	-83.4707	-8.196	-16.1299	-66.4073
	56.516	-42.3006	-95.7833	-18.4189	-16.9184	-33.1958		56.516	-87.3342	-83.4442	-8.19585	-16.1427	-66.44
	56.554	-41.633	-95.8521	-18.4355	-16.9985	-33.2581		56.554	-87.3995	-83.4174	-8.19498	-16.1553	-66.4738
	56.592	-40.9606	-95.919	-18.4518	-17.0783	-33.3209		56.592	-87.4669	-83.3905	-8.19347	-16.1678	-66.5086
	56.63	-40.283	-95.9841	-18.4679	-17.1579	-33.3844		56.63	-87.5364	-83.3636	-8.19141	-16.18	-66.5443
	56.668	-39.6	-96.0473	-18.4838	-17.2371	-33.4486		56.668	-87.6081	-83.3366	-8.18889	-16.192	-66.581
	56.705	-38.9114	-96.1087	-18.4993	-17.3161	-33.5134		56.705	-87.6821	-83.3097	-8.18601	-16.2037	-66.6184
	56.743	-38.2169	-96.1684	-18.5146	-17.3949	-33.5789		56.743	-87.7583	-83.2829	-8.18286	-16.215	-66.6567
	56.781	-37.5162	-96.2264	-18.5295	-17.4735	-33.6452		56.781	-87.8368	-83.2564	-8.17954	-16.2261	-66.6956
	56.819	-36.809	-96.2829	-18.5442	-17.5519	-33.7121		56.819	-87.9175	-83.2301	-8.17615	-16.2368	-66.7351
	56.857	-36.0953	-96.3379	-18.5584	-17.6301	-33.7797		56.857	-88.0004	-83.2043	-8.17278	-16.247	-66.7751
	56.895	-35.3746	-96.3914	-18.5723	-17.7082	-33.8479		56.895	-88.0855	-83.1789	-8.16955	-16.2569	-66.8154
	56.932	-34.6469	-96.4437	-18.5858	-17.7861	-33.9166		56.932	-88.1726	-83.154	-8.16654	-16.2664	-66.8559
	56.97	-33.912	-96.4948	-18.5988	-17.8639	-33.9857		56.97	-88.2618	-83.1296	-8.16386	-16.2754	-66.8966
	57.008	-33.1695	-96.5447	-18.6113	-17.9415	-34.0552		57.008	-88.3528	-83.1058	-8.16159	-16.284	-66.9372
	57.046	-32.4193	-96.5938	-18.6234	-18.019	-34.125		57.046	-88.4455	-83.0826	-8.15983	-16.2921	-66.9777
	57.084	-31.6612	-96.6419	-18.6348	-18.0963	-34.1949		57.084	-88.5399	-83.06	-8.15865	-16.2997	-67.018
	57.122	-30.8951	-96.6893	-18.6457	-18.1735	-34.2648		57.122	-88.6357	-83.0379	-8.15811	-16.307	-67.058
	57.159	-30.1206	-96.736	-18.6559	-18.2504	-34.3346		57.159	-88.7328	-83.0162	-8.15827	-16.3137	-67.0975
	57.197	-29.3377	-96.7821	-18.6654	-18.3272	-34.4042		57.197	-88.8312	-82.9948	-8.15917	-16.3201	-67.1365
	57.235	-28.5461	-96.8276	-18.6742	-18.4037	-34.4735		57.235	-88.9306	-82.9737	-8.16083	-16.3261	-67.1747
	57.273	-27.7456	-96.8726	-18.6822	-18.4799	-34.5423		57.273	-89.031	-82.9526	-8.16326	-16.3316	-67.2122
	57.311	-26.9361	-96.9172	-18.6893	-18.5558	-34.6105		57.311	-89.1322	-82.9315	-8.16645	-16.3367	-67.2488
	57.349	-26.1174	-96.9613	-18.6957	-18.6314	-34.6779		57.349	-89.2341	-82.91	-8.17039	-16.3415	-67.2844
	57.386	-25.2893	-97.0051	-18.7011	-18.7067	-34.7445		57.386	-89.3365	-82.888	-8.17504	-16.3458	-67.3188
	57.424	-24.4517	-97.0486	-18.7057	-18.7816	-34.8102		57.424	-89.4393	-82.8654	-8.18036	-16.3498	-67.3521
	57.462	-23.6044	-97.0918	-18.7093	-18.856	-34.8748		57.462	-89.5423	-82.842	-8.18633	-16.3533	-67.3841
	57.5	-22.7474	-97.1348	-18.712	-18.9302	-34.9382		57.5	-89.6456	-82.8177	-8.19287	-16.3564	-67.4148
	57.538	-21.8804	-97.1776	-18.7138	-19.0039	-35.0004		57.538	-89.7489	-82.7923	-8.19994	-16.3591	-67.4443
	57.576	-21.0035	-97.2203	-18.7146	-19.0772	-35.0612		57.576	-89.8521	-82.7656	-8.20748	-16.3615	-67.4725
	57.614	-20.1164	-97.2629	-18.7144	-19.1502	-35.1206		57.614	-89.9553	-82.7378	-8.21539	-16.3634	-67.4994
	57.651	-19.2192	-97.3054	-18.7133	-19.2228	-35.1784		57.651	-90.0583	-82.7085	-8.22362	-16.3648	-67.5251
	57.689	-18.3118	-97.348	-18.7113	-19.295	-35.2347		57.689	-90.1611	-82.678	-8.23206	-16.3659	-67.5498
	57.727	-17.3943	-97.3905	-18.7084	-19.367	-35.2893		57.727	-90.2637	-82.6462	-8.24063	-16.3665	-67.5735
	57.765	-16.4666	-97.4331	-18.7046	-19.4386	-35.3422		57.765	-90.3662	-82.6131	-8.24925	-16.3667	-67.5964
	57.803	-15.5288	-97.4758	-18.7	-19.51	-35.3934		57.803	-90.4686	-82.5788	-8.2578	-16.3665	-67.6186
	57.841	-14.581	-97.5185	-18.6947	-19.5811	-35.4428		57.841	-90.5709	-82.5435	-8.26619	-16.3658	-67.6401
	57.878	-13.6233	-97.5614	-18.6886	-19.6521	-35.4904		57.878	-90.6731	-82.5072	-8.27432	-16.3646	-67.6611
	57.916	-12.6558	-97.6044	-18.6819	-19.7228	-35.5363		57.916	-90.7753	-82.47	-8.28206	-16.3629	-67.6817
	57.954	-11.6787	-97.6475	-18.6746	-19.7934	-35.5804		57.954	-90.8776	-82.4321	-8.28932	-16.3606	-67.7019
	57.992	-10.692	-97.6907	-18.6668	-19.8639	-35.6227		57.992	-90.98	-82.3936	-8.29599	-16.3577	-67.7219
	58.03	-9.69581	-97.7339	-18.6586	-19.9342	-35.6634		58.03	-91.0825	-82.3547	-8.30196	-16.3543	-67.7416
	58.068	-8.6903	-97.7773	-18.6501	-20.0045	-35.7023		58.068	-91.1851	-82.3153	-8.30713	-16.3503	-67.7612
	58.105	-7.67557	-97.8208	-18.6413	-20.0747	-35.7398		58.105	-91.2879	-82.2758	-8.31143	-16.3456	-67.7806
	58.143	-6.65167	-97.8643	-18.6325	-20.1449	-35.7757		58.143	-91.3907	-82.236	-8.31478	-16.3403	-67.7999
	58.181	-5.61873	-97.9079	-18.6236	-20.215	-35.8103		58.181	-91.4937	-82.1963	-8.31712	-16.3344	-67.8192
	58.219	-4.57679	-97.9514	-18.6149	-20.2851	-35.8435		58.219	-91.5966	-82.1565	-8.31843	-16.3277	-67.8384
	58.257	-3.52592	-97.9948	-18.6062	-20.3552	-35.8754		58.257	-91.6995	-82.1166	-8.3187	-16.3204	-67.8576
	58.295	-2.46614	-98.038	-18.5979	-20.4252	-35.9063		58.295	-91.8021	-82.0768	-8.3179	-16.3124	-67.8767
	58.332	-1.39747	-98.0809	-18.5898	-20.4952	-35.936		58.332	-91.9045	-82.037	-8.31608	-16.3037	-67.8957
	58.37	-0.319917	-98.1234	-18.5821	-20.565	-35.9647		58.37	-92.0065	-81.9973	-8.31324	-16.2942	-67.9147
	58.408	0.766532	-98.1654	-18.5749	-20.6348	-35.9926		58.408	-92.1079	-81.9575	-8.30944	-16.2841	-67.9336
	58.446	1.86193	-98.2067	-18.5682	-20.7044	-36.0195		58.446	-92.2087	-81.9177	-8.30471	-16.2731	-67.9524
	58.484	2.96632	-98.2472	-18.562	-20.7737	-36.0457		58.484	-92.3089	-81.8781	-8.29913	-16.2615	-67.971
	58.522	4.07973	-98.2869	-18.5565	-20.8429	-36.0712		58.522	-92.4083	-81.8386	-8.29276	-16.2492	-67.9895
	58.559	5.20226	-98.3255	-18.5517	-20.9117	-36.096		58.559	-92.507	-81.7994	-8.28567	-16.2361	-68.0078
	58.597	6.33394	-98.3629	-18.5476	-20.9802	-36.1202		58.597	-92.6049	-81.7605	-8.27792	-16.2224	-68.0259
	58.635	7.4748	-98.3991	-18.5442	-21.0483	-36.1439		58.635	-92.7021	-81.7221	-8.26961	-16.208	-68.0439
	58.673	8.6249	-98.4338	-18.5416	-21.116	-36.167		58.673	-92.7987	-81.6844	-8.26081	-16.193	-68.0616
	58.711	9.78426	-98.4671	-18.5397	-21.1834	-36.1895		58.711	-92.8945	-81.6475	-8.2516	-16.1773	-68.0791
	58.749	10.9529	-98.4988	-18.5385	-21.2502	-36.2115		58.749	-92.9898	-81.6115	-8.24205	-16.1611	-68.0963
	58.786	12.1309	-98.5288	-18.538	-21.3166	-36.2329		58.786	-93.0845	-81.5766	-8.23221	-16.1442	-68.1133
	58.824	13.3182	-98.5569	-18.5382	-21.3824	-36.2537		58.824	-93.1786	-81.5429	-8.22217	-16.1268	-68.1301
	58.862	14.5151	-98.583	-18.5389	-21.4477	-36.2739		58.862	-93.2722	-81.5107	-8.21196	-16.1089	-68.1466
	58.9	15.7214	-98.6069	-18.5403	-21.5123	-36.2934		58.9	-93.3652	-81.48	-8.20164	-16.0904	-68.1629
	58.938	16.9375	-98.6284	-18.5421	-21.5763	-36.3122		58.938	-93.4576	-81.451	-8.19125	-16.0715	-68.1791
	58.976	18.1633	-98.6474	-18.5443	-21.6394	-36.3302		58.976	-93.5494	-81.4239	-8.18083	-16.0521	-68.1951
	59.013	19.399	-98.6636	-18.5469	-21.7018	-36.3473		59.013	-93.6405	-81.3987	-8.17043	-16.0324	-68.211
	59.051	20.6449	-98.677	-18.5497	-21.7633	-36.3635		59.051	-93.7308	-81.3756	-8.16009	-16.0123	-68.2268
	59.089	21.9009	-98.6874	-18.5528	-21.8238	-36.3788		59.089	-93.8202	-81.3545	-8.14985	-15.992	-68.2425
	59.127	23.1674	-98.6947	-18.556	-21.8832	-36.3931		59.127	-93.9086	-81.3355	-8.13974	-15.9715	-68.2582
	59.165	24.4445	-98.6988	-18.5593	-21.9415	-36.4062		59.165	-93.996	-81.3185	-8.12979	-15.9508	-68.2739
	59.203	25.7324	-98.6995	-18.5625	-21.9985	-36.4183		59.203	-94.0822	-81.3036	-8.12002	-15.9301	-68.2896
	59.24	27.0312	-98.697	-18.5656	-22.0542	-36.4292		59.24	-94.1672	-81.2905	-8.11043	-15.9093	-68.3054
	59.278	28.3413	-98.6911	-18.5685	-22.1085	-36.4388		59.278	-94.2508	-81.2791	-8.10101	-15.8885	-68.3212
	59.316	29.6628	-98.6819	-18.5711	-22.1613	-36.4472		59.316	-94.3331	-81.2694	-8.09174	-15.8678	-68.3372
	59.354	30.9958	-98.6696	-18.5733	-22.2125	-36.4544		59.354	-94.4138	-81.2611	-8.08261	-15.8471	-68.3531
	59.392	32.3406	-98.6544	-18.575	-22.2622	-36.4603		59.392	-94.4931	-81.254	-8.07359	-15.8265	-68.3692
	59.43	33.6972	-98.6365	-18.5763	-22.3101	-36.4649		59.43	-94.571	-81.2481	-8.06465	-15.8061	-68.3853
	59.467	35.0659	-98.6161	-18.577	-22.3564	-36.4683		59.467	-94.6473	-81.2431	-8.05579	-15.7859	-68.4015
	59.505	36.4466	-98.5936	-18.577	-22.4009	-36.4705		59.505	-94.7221	-81.2389	-8.04698	-15.7658	-68.4178
	59.543	37.8396	-98.5692	-18.5764	-22.4436	-36.4716		59.543	-94.7955	-81.2354	-8.0382	-15.7458	-68.4342
	59.581	39.2449	-98.5433	-18.5752	-22.4845	-36.4716		59.581	-94.8674	-81.2324	-8.02941	-15.7261	-68.4508
	59.619	40.6627	-98.5162	-18.5732	-22.5236	-36.4705		59.619	-94.938	-81.2298	-8.02057	-15.7065	-68.4677
	59.657	42.093	-98.4881	-18.5705	-22.5607	-36.4684		59.657	-95.0074	-81.2276	-8.01165	-15.6872	-68.4849
	59.694	43.5359	-98.4593	-18.5671	-22.5959	-36.4654		59.694	-95.0755	-81.2258	-8.0026	-15.6681	-68.5026
	59.732	44.9915	-98.4302	-18.5629	-22.6291	-36.4616		59.732	-95.1427	-81.2243	-7.99338	-15.6492	-68.5208
	59.77	46.46	-98.401	-18.5581	-22.6604	-36.457		59.77	-95.209	-81.2231	-7.98395	-15.6305	-68.5397
	59.808	47.9413	-98.372	-18.5526	-22.6898	-36.4517		59.808	-95.2747	-81.2222	-7.97426	-15.612	-68.5593
	59.846	49.4356	-98.3434	-18.5465	-22.7172	-36.4458		59.846	-95.3398	-81.2218	-7.96426	-15.5937	-68.5796
	59.884	50.9428	-98.3154	-18.5398	-22.7427	-36.4395		59.884	-95.4047	-81.2217	-7.9539	-15.5756	-68.6008
	59.921	52.463	-98.2884	-18.5325	-22.7662	-36.4327		59.921	-95.4693	-81.2221	-7.94314	-15.5577	-68.6229
	59.959	53.9964	-98.2625	-18.5248	-22.7879	-36.4256		59.959	-95.534	-81.223	-7.93194	-15.5399	-68.6459
	59.997	55.5429	-98.238	-18.5167	-22.8078	-36.4184		59.997	-95.5989	-81.2244	-7.92026	-15.5223	-68.6698
	60.035	57.1026	-98.215	-18.5083	-22.8259	-36.4111		60.035	-95.6641	-81.2265	-7.90808	-15.5049	-68.6946
	60.073	58.6755	-98.1939	-18.4997	-22.8423	-36.4038		60.073	-95.7297	-81.2291	-7.89537	-15.4876	-68.7204
	60.111	60.2619	-98.1747	-18.491	-22.8571	-36.3967		60.111	-95.7959	-81.2324	-7.88213	-15.4705	-68.7471
	60.148	61.8618	-98.1578	-18.4822	-22.8704	-36.3899		60.148	-95.8628	-81.2363	-7.86836	-15.4536	-68.7747
	60.186	63.4754	-98.1433	-18.4735	-22.8824	-36.3835		60.186	-95.9305	-81.2409	-7.85408	-15.4369	-68.8033
	60.224	65.1028	-98.1314	-18.4649	-22.893	-36.3776		60.224	-95.9992	-81.2462	-7.83933	-15.4204	-68.8328
	60.262	66.7443	-98.1224	-18.4565	-22.9025	-36.3725		60.262	-96.0689	-81.2521	-7.82413	-15.4042	-68.8632
	60.3	68.4	-98.1164	-18.4485	-22.911	-36.3681		60.3	-96.1397	-81.2585	-7.80853	-15.3882	-68.8945
	60.338	70.0702	-98.1136	-18.4409	-22.9185	-36.3646		60.338	-96.2116	-81.2655	-7.79259	-15.3726	-68.9267
	60.375	71.7551	-98.1141	-18.4336	-22.9251	-36.362		60.375	-96.2849	-81.2729	-7.77636	-15.3572	-68.9598
	60.413	73.455	-98.1181	-18.4269	-22.9311	-36.3605		60.413	-96.3594	-81.2807	-7.75991	-15.3422	-68.9937
	60.451	75.1701	-98.1255	-18.4207	-22.9364	-36.3601		60.451	-96.4352	-81.2889	-7.7433	-15.3275	-69.0284
	60.489	76.9007	-98.1365	-18.415	-22.9411	-36.3609		60.489	-96.5125	-81.2976	-7.7266	-15.3133	-69.0639
	60.527	78.6471	-98.1511	-18.4099	-22.9453	-36.3628		60.527	-96.5911	-81.3066	-7.7099	-15.2995	-69.1002
	60.565	80.4096	-98.1693	-18.4053	-22.9492	-36.3659		60.565	-96.671	-81.3159	-7.69324	-15.2863	-69.1372
	60.602	82.1885	-98.1911	-18.4014	-22.9527	-36.3702		60.602	-96.7524	-81.3256	-7.67671	-15.2736	-69.1749
	60.64	83.984	-98.2165	-18.398	-22.9559	-36.3757		60.64	-96.8352	-81.3356	-7.66036	-15.2614	-69.2132
	60.678	85.7965	-98.2455	-18.3952	-22.9589	-36.3822		60.678	-96.9193	-81.3459	-7.64423	-15.25	-69.2521
	60.716	87.6262	-98.278	-18.393	-22.9618	-36.3898		60.716	-97.0047	-81.3566	-7.62837	-15.2391	-69.2915
	60.754	89.4733	-98.3139	-18.3912	-22.9646	-36.3984		60.754	-97.0915	-81.3675	-7.61281	-15.229	-69.3312
	60.792	91.3383	-98.3531	-18.3899	-22.9674	-36.4077		60.792	-97.1795	-81.3786	-7.59757	-15.2196	-69.3713
	60.829	93.2213	-98.3955	-18.389	-22.9703	-36.4177		60.829	-97.2687	-81.3899	-7.58267	-15.211	-69.4115
	60.867	95.1227	-98.4409	-18.3884	-22.9732	-36.4283		60.867	-97.359	-81.4014	-7.56811	-15.2032	-69.4519
	60.905	97.0428	-98.4891	-18.3881	-22.9761	-36.4392		60.905	-97.4503	-81.4129	-7.55389	-15.1962	-69.4922
	60.943	98.9817	-98.54	-18.388	-22.9792	-36.4504		60.943	-97.5425	-81.4244	-7.54	-15.19	-69.5324
	60.981	100.94	-98.5932	-18.3881	-22.9825	-36.4618		60.981	-97.6353	-81.4358	-7.52644	-15.1847	-69.5723
	61.019	102.917	-98.6488	-18.3881	-22.9858	-36.4731		61.019	-97.7285	-81.447	-7.51316	-15.1804	-69.6119
	61.056	104.914	-98.7064	-18.3881	-22.9893	-36.4844		61.056	-97.822	-81.458	-7.50017	-15.177	-69.651
	61.094	106.931	-98.766	-18.3881	-22.9928	-36.4954		61.094	-97.9154	-81.4686	-7.48745	-15.1745	-69.6894
	61.132	108.969	-98.8273	-18.3878	-22.9964	-36.506		61.132	-98.0086	-81.4787	-7.47496	-15.173	-69.727
	61.17	111.026	-98.8902	-18.3873	-23	-36.5162		61.17	-98.1011	-81.488	-7.46269	-15.1724	-69.7636
	61.208	113.104	-98.9547	-18.3864	-23.0036	-36.5258		61.208	-98.1928	-81.4966	-7.45061	-15.1727	-69.7991
	61.246	115.202	-99.0206	-18.3852	-23.0071	-36.5347		61.246	-98.2833	-81.5041	-7.43868	-15.174	-69.8333
	61.283	117.322	-99.0878	-18.3834	-23.0106	-36.5429		61.283	-98.3724	-81.5104	-7.42687	-15.1761	-69.866
	61.321	119.462	-99.1565	-18.3812	-23.0139	-36.5502		61.321	-98.4599	-81.5154	-7.41513	-15.1792	-69.8971
	61.359	121.624	-99.2267	-18.3784	-23.0171	-36.5566		61.359	-98.5456	-81.5189	-7.40342	-15.183	-69.9264
	61.397	123.806	-99.2984	-18.375	-23.0202	-36.562		61.397	-98.6292	-81.5208	-7.3917	-15.1876	-69.9538
	61.435	126.01	-99.3719	-18.371	-23.023	-36.5663		61.435	-98.7105	-81.5209	-7.37993	-15.193	-69.9791
	61.473	128.235	-99.4472	-18.3665	-23.0257	-36.5696		61.473	-98.7894	-81.5191	-7.36808	-15.1989	-70.0023
	61.51	130.482	-99.5245	-18.3614	-23.0281	-36.5719		61.51	-98.8657	-81.5154	-7.35611	-15.2055	-70.0231
	61.548	132.75	-99.6041	-18.3558	-23.0303	-36.573		61.548	-98.9393	-81.5098	-7.34399	-15.2126	-70.0416
	61.586	135.039	-99.6861	-18.3497	-23.0321	-36.573		61.586	-99.01	-81.5022	-7.33167	-15.2201	-70.0575
	61.624	137.349	-99.7707	-18.3431	-23.0337	-36.572		61.624	-99.0777	-81.4927	-7.31915	-15.228	-70.0708
	61.662	139.681	-99.8582	-18.3363	-23.0349	-36.57		61.662	-99.1423	-81.4813	-7.30637	-15.2362	-70.0813
	61.7	142.034	-99.9487	-18.3291	-23.0357	-36.5669		61.7	-99.2037	-81.4681	-7.2933	-15.2446	-70.0891
	61.737	144.409	-100.042	-18.3217	-23.036	-36.5629		61.737	-99.2619	-81.4531	-7.27993	-15.2531	-70.0941
	61.775	146.805	-100.139	-18.3143	-23.036	-36.558		61.775	-99.3168	-81.4365	-7.26619	-15.2617	-70.0961
	61.813	149.222	-100.24	-18.3068	-23.0356	-36.5522		61.813	-99.3683	-81.4184	-7.25207	-15.2702	-70.0952
	61.851	151.661	-100.344	-18.2995	-23.0348	-36.5457		61.851	-99.4165	-81.3989	-7.23753	-15.2786	-70.0912
	61.889	154.121	-100.452	-18.2924	-23.0335	-36.5384		61.889	-99.4613	-81.3781	-7.22252	-15.2869	-70.084
	61.927	156.603	-100.564	-18.2856	-23.0319	-36.5304		61.927	-99.5027	-81.356	-7.20702	-15.2948	-70.0736
	61.964	159.107	-100.68	-18.2792	-23.03	-36.5219		61.964	-99.5408	-81.3329	-7.19099	-15.3025	-70.0598
	62.002	161.632	-100.8	-18.2735	-23.0277	-36.5129		62.002	-99.5754	-81.3087	-7.17441	-15.3097	-70.0424
	62.04	164.178	-100.925	-18.2684	-23.0252	-36.5034		62.04	-99.6066	-81.2835	-7.15725	-15.3164	-70.0214
	62.078	166.746	-101.055	-18.2641	-23.0225	-36.4937		62.078	-99.6344	-81.2575	-7.1395	-15.3226	-69.9965
	62.116	169.335	-101.189	-18.2609	-23.0196	-36.4837		62.116	-99.6588	-81.2306	-7.12115	-15.3283	-69.9675
	62.154	171.947	-101.329	-18.2587	-23.0166	-36.4736		62.154	-99.6797	-81.203	-7.10219	-15.3333	-69.9344
	62.192	174.58	-101.474	-18.2577	-23.0136	-36.4634		62.192	-99.6972	-81.1747	-7.08265	-15.3377	-69.897
	62.229	177.234	-101.624	-18.258	-23.0106	-36.4532		62.229	-99.7112	-81.1458	-7.06255	-15.3415	-69.8551
	62.267	179.911	-101.78	-18.2599	-23.0077	-36.4432		62.267	-99.7218	-81.1163	-7.04191	-15.3447	-69.8087
	62.305	182.61	-101.941	-18.2632	-23.0049	-36.4333		62.305	-99.729	-81.0865	-7.02078	-15.3473	-69.7577
	62.343	185.332	-102.108	-18.2682	-23.0023	-36.4236		62.343	-99.7329	-81.0564	-6.99919	-15.3493	-69.702
	62.381	188.076	-102.28	-18.2748	-23	-36.4141		62.381	-99.7333	-81.0262	-6.9772	-15.3507	-69.6415
	62.419	190.843	-102.458	-18.2832	-22.9979	-36.4048		62.419	-99.7303	-80.9959	-6.95486	-15.3515	-69.5762
	62.456	193.633	-102.641	-18.2933	-22.9962	-36.3958		62.456	-99.724	-80.9658	-6.93222	-15.3519	-69.5061
	62.494	196.447	-102.829	-18.3052	-22.9947	-36.387		62.494	-99.7142	-80.9358	-6.90935	-15.3517	-69.4312
	62.532	199.285	-103.021	-18.3189	-22.9935	-36.3783		62.532	-99.7011	-80.9063	-6.88628	-15.3512	-69.3514
	62.57	202.147	-103.218	-18.3345	-22.9926	-36.3696		62.57	-99.6844	-80.8772	-6.86307	-15.3502	-69.2667
	62.608	205.034	-103.418	-18.3518	-22.992	-36.361		62.608	-99.6643	-80.8487	-6.83976	-15.3489	-69.1772
	62.646	207.946	-103.622	-18.371	-22.9917	-36.3523		62.646	-99.6405	-80.8209	-6.81637	-15.3474	-69.0827
	62.683	210.884	-103.828	-18.392	-22.9916	-36.3433		62.683	-99.6131	-80.794	-6.79294	-15.3456	-68.9835
	62.721	213.848	-104.037	-18.4148	-22.9918	-36.3341		62.721	-99.582	-80.7679	-6.76948	-15.3437	-68.8794
	62.759	216.838	-104.247	-18.4394	-22.9923	-36.3244		62.759	-99.5471	-80.7429	-6.74602	-15.3416	-68.7704
	62.797	219.855	-104.458	-18.4659	-22.993	-36.3142		62.797	-99.5083	-80.7189	-6.72258	-15.3395	-68.6565
	62.835	222.899	-104.67	-18.4941	-22.994	-36.3033		62.835	-99.4655	-80.696	-6.69919	-15.3374	-68.5379
	62.873	225.972	-104.881	-18.5242	-22.9952	-36.2916		62.873	-99.4186	-80.6742	-6.67585	-15.3353	-68.4143
	62.91	229.072	-105.092	-18.5561	-22.9966	-36.2791		62.91	-99.3675	-80.6535	-6.65259	-15.3333	-68.2859
	62.948	232.201	-105.301	-18.5897	-22.9982	-36.2655		62.948	-99.3121	-80.634	-6.6294	-15.3314	-68.1525
	62.986	235.359	-105.509	-18.6251	-23	-36.2509		62.986	-99.2523	-80.6155	-6.6063	-15.3296	-68.0142
	63.024	238.546	-105.714	-18.6622	-23.0019	-36.2351		63.024	-99.1878	-80.598	-6.58328	-15.3281	-67.8708
	63.062	241.763	-105.917	-18.7012	-23.0039	-36.2181		63.062	-99.1187	-80.5815	-6.56035	-15.3267	-67.7224
	63.1	245.009	-106.116	-18.7419	-23.0059	-36.1998		63.1	-99.0446	-80.5658	-6.53751	-15.3255	-67.5688
	63.137	248.286	-106.312	-18.7843	-23.008	-36.1803		63.137	-98.9656	-80.5509	-6.51475	-15.3246	-67.41
	63.175	251.593	-106.505	-18.8285	-23.0099	-36.1595		63.175	-98.8815	-80.5366	-6.49208	-15.3239	-67.2459
	63.213	254.931	-106.693	-18.8745	-23.0117	-36.1375		63.213	-98.7921	-80.5227	-6.46949	-15.3235	-67.0764
	63.251	258.299	-106.877	-18.9222	-23.0134	-36.1143		63.251	-98.6973	-80.5093	-6.44696	-15.3234	-66.9014
	63.289	261.698	-107.057	-18.9717	-23.0149	-36.0899		63.289	-98.5971	-80.496	-6.42449	-15.3236	-66.7208
	63.327	265.128	-107.233	-19.023	-23.0162	-36.0645		63.327	-98.4915	-80.4828	-6.40206	-15.3239	-66.5344
	63.364	268.589	-107.404	-19.0761	-23.0171	-36.038		63.364	-98.3804	-80.4696	-6.37966	-15.3245	-66.3423
	63.402	272.081	-107.571	-19.131	-23.0179	-36.0106		63.402	-98.2638	-80.4561	-6.35726	-15.3253	-66.1443
	63.44	275.604	-107.734	-19.1878	-23.0183	-35.9824		63.44	-98.1417	-80.4424	-6.33485	-15.3262	-65.9404
	63.478	279.158	-107.893	-19.2465	-23.0184	-35.9535		63.478	-98.0141	-80.4284	-6.31241	-15.3272	-65.7305
	63.516	282.742	-108.048	-19.3072	-23.0182	-35.9241		63.516	-97.8811	-80.4141	-6.28991	-15.3283	-65.5145
	63.554	286.358	-108.199	-19.3699	-23.0176	-35.8943		63.554	-97.7427	-80.3995	-6.26736	-15.3294	-65.2924
	63.591	290.004	-108.346	-19.4347	-23.0168	-35.8643		63.591	-97.5989	-80.3845	-6.24474	-15.3304	-65.0641
	63.629	293.681	-108.489	-19.5017	-23.0157	-35.8343		63.629	-97.4498	-80.3694	-6.22204	-15.3313	-64.8296
	63.667	297.388	-108.629	-19.5711	-23.0143	-35.8046		63.667	-97.2955	-80.3542	-6.19926	-15.332	-64.5888
	63.705	301.125	-108.766	-19.6428	-23.0126	-35.7752		63.705	-97.1359	-80.3389	-6.17641	-15.3325	-64.3418
	63.743	304.893	-108.899	-19.717	-23.0107	-35.7464		63.743	-96.971	-80.3237	-6.15348	-15.3328	-64.0884
	63.781	308.691	-109.03	-19.7939	-23.0086	-35.7183		63.781	-96.8011	-80.3086	-6.13047	-15.3327	-63.8288
	63.818	312.518	-109.157	-19.8734	-23.0063	-35.6913		63.818	-96.6259	-80.2938	-6.10739	-15.3322	-63.5628
	63.856	316.375	-109.282	-19.9557	-23.004	-35.6653		63.856	-96.4457	-80.2792	-6.08422	-15.3314	-63.2904
	63.894	320.262	-109.403	-20.0408	-23.0017	-35.6407		63.894	-96.2604	-80.2649	-6.06098	-15.33	-63.0116
	63.932	324.178	-109.522	-20.1288	-22.9996	-35.6176		63.932	-96.07	-80.251	-6.03766	-15.3282	-62.7264
	63.97	328.123	-109.639	-20.2199	-22.9975	-35.5963		63.97	-95.8747	-80.2375	-6.01427	-15.3259	-62.4345
	64.008	332.097	-109.754	-20.3139	-22.9958	-35.5768		64.008	-95.6744	-80.2244	-5.99083	-15.323	-62.1359
	64.045	336.101	-109.866	-20.4111	-22.9944	-35.5593		64.045	-95.4691	-80.2116	-5.96736	-15.3196	-61.8305
	64.083	340.133	-109.977	-20.5114	-22.9934	-35.5441		64.083	-95.2588	-80.1991	-5.94386	-15.3156	-61.5181
	64.121	344.193	-110.086	-20.6149	-22.993	-35.5312		64.121	-95.0435	-80.187	-5.92035	-15.3111	-61.1984
	64.159	348.282	-110.193	-20.7217	-22.9931	-35.5208		64.159	-94.8232	-80.175	-5.89685	-15.3061	-60.8714
	64.197	352.399	-110.3	-20.8316	-22.9939	-35.513		64.197	-94.5977	-80.1632	-5.8734	-15.3006	-60.5368
	64.235	356.544	-110.405	-20.9449	-22.9954	-35.5079		64.235	-94.367	-80.1514	-5.85002	-15.2946	-60.1944
	64.272	360.717	-110.509	-21.0613	-22.9976	-35.5054		64.272	-94.131	-80.1397	-5.82674	-15.2883	-59.8442
	64.31	364.918	-110.613	-21.181	-23.0006	-35.5058		64.31	-93.8897	-80.1279	-5.8036	-15.2816	-59.4858
	64.348	369.147	-110.715	-21.3038	-23.0044	-35.509		64.348	-93.6431	-80.1159	-5.78064	-15.2747	-59.1193
	64.386	373.403	-110.817	-21.4296	-23.0091	-35.5149		64.386	-93.3909	-80.1037	-5.75788	-15.2675	-58.7443
	64.424	377.686	-110.917	-21.5585	-23.0146	-35.5236		64.424	-93.1332	-80.0912	-5.73535	-15.2601	-58.3608
	64.462	381.997	-111.017	-21.6902	-23.0209	-35.5349		64.462	-92.8698	-80.0783	-5.71307	-15.2525	-57.9685
	64.499	386.335	-111.114	-21.8248	-23.0281	-35.5488		64.499	-92.6006	-80.0648	-5.69104	-15.2449	-57.5675
	64.537	390.7	-111.21	-21.962	-23.0359	-35.5651		64.537	-92.3256	-80.0508	-5.66926	-15.2373	-57.1574
	64.575	395.092	-111.303	-22.1017	-23.0445	-35.5837		64.575	-92.0445	-80.036	-5.64773	-15.2296	-56.7381
	64.613	399.511	-111.394	-22.2439	-23.0537	-35.6043		64.613	-91.7573	-80.0204	-5.62644	-15.2221	-56.3095
	64.651	403.956	-111.481	-22.3884	-23.0636	-35.6267		64.651	-91.4637	-80.004	-5.60535	-15.2146	-55.8715
	64.689	408.428	-111.565	-22.5352	-23.074	-35.6507		64.689	-91.1637	-79.9865	-5.58446	-15.2074	-55.424
	64.726	412.926	-111.645	-22.6842	-23.0849	-35.6761		64.726	-90.8571	-79.9681	-5.56375	-15.2004	-54.9669
	64.764	417.45	-111.72	-22.8353	-23.0963	-35.7027		64.764	-90.5438	-79.9486	-5.5432	-15.1938	-54.5
	64.802	421.999	-111.79	-22.9883	-23.1081	-35.7303		64.802	-90.2236	-79.928	-5.52281	-15.1875	-54.0232
	64.84	426.572	-111.854	-23.1433	-23.1203	-35.7587		64.84	-89.8965	-79.9063	-5.50258	-15.1817	-53.5365
	64.878	431.17	-111.913	-23.3002	-23.1329	-35.7876		64.878	-89.5624	-79.8835	-5.48248	-15.1763	-53.0398
	64.916	435.791	-111.966	-23.4589	-23.1458	-35.817		64.916	-89.2211	-79.8597	-5.4625	-15.1715	-52.5329
	64.953	440.436	-112.012	-23.6194	-23.1589	-35.8466		64.953	-88.8727	-79.8348	-5.44264	-15.1672	-52.0159
	64.991	445.102	-112.052	-23.7815	-23.1724	-35.8762		64.991	-88.5171	-79.809	-5.42286	-15.1635	-51.4886
	65.029	449.79	-112.085	-23.9454	-23.1861	-35.9058		65.029	-88.1542	-79.7823	-5.40317	-15.1604	-50.9509
	65.067	454.499	-112.112	-24.1108	-23.2	-35.9351		65.067	-87.784	-79.7548	-5.38353	-15.1581	-50.4029
	65.105	459.226	-112.131	-24.2777	-23.2141	-35.9641		65.105	-87.4066	-79.7266	-5.36393	-15.1564	-49.8445
	65.143	463.972	-112.144	-24.4462	-23.2284	-35.9926		65.143	-87.022	-79.6977	-5.34437	-15.1554	-49.2756
	65.18	468.735	-112.15	-24.6161	-23.2428	-36.0207		65.18	-86.6301	-79.6682	-5.32482	-15.1553	-48.6963
	65.218	473.514	-112.149	-24.7874	-23.2575	-36.0481		65.218	-86.2311	-79.6383	-5.30528	-15.1559	-48.1064
	65.256	478.307	-112.142	-24.9601	-23.2724	-36.075		65.256	-85.8249	-79.6079	-5.28573	-15.1573	-47.5059
	65.294	483.113	-112.129	-25.134	-23.2874	-36.1012		65.294	-85.4116	-79.5772	-5.26616	-15.1594	-46.8947
	65.332	487.93	-112.111	-25.3092	-23.3027	-36.1267		65.332	-84.9914	-79.5462	-5.24657	-15.1624	-46.2729
	65.37	492.757	-112.087	-25.4856	-23.3183	-36.1515		65.37	-84.5644	-79.5149	-5.22695	-15.1661	-45.6403
	65.407	497.592	-112.059	-25.6632	-23.3343	-36.1757		65.407	-84.1308	-79.4836	-5.20731	-15.1706	-44.997
	65.445	502.433	-112.026	-25.8419	-23.3506	-36.1993		65.445	-83.6908	-79.4522	-5.18765	-15.1759	-44.343
	65.483	507.277	-111.99	-26.0218	-23.3674	-36.2223		65.483	-83.2446	-79.4209	-5.16799	-15.1818	-43.6782
	65.521	512.124	-111.951	-26.2027	-23.3847	-36.2447		65.521	-82.7925	-79.3899	-5.14833	-15.1884	-43.0026
	65.559	516.971	-111.909	-26.3847	-23.4026	-36.2668		65.559	-82.3347	-79.3593	-5.1287	-15.1957	-42.3163
	65.597	521.814	-111.866	-26.5678	-23.4213	-36.2884		65.597	-81.8715	-79.3294	-5.10909	-15.2037	-41.6193
	65.634	526.653	-111.821	-26.7519	-23.4408	-36.3099		65.634	-81.4031	-79.3002	-5.08952	-15.2122	-40.9117
	65.672	531.484	-111.775	-26.9372	-23.4612	-36.3312		65.672	-80.9299	-79.2722	-5.07001	-15.2212	-40.1934
	65.71	536.304	-111.729	-27.1235	-23.4825	-36.3524		65.71	-80.4519	-79.2454	-5.05054	-15.2307	-39.4645
	65.748	541.111	-111.683	-27.3109	-23.505	-36.3737		65.748	-79.9695	-79.22	-5.03115	-15.2407	-38.725
	65.786	545.901	-111.638	-27.4993	-23.5286	-36.395		65.786	-79.4829	-79.1964	-5.01181	-15.251	-37.9751
	65.824	550.671	-111.594	-27.6888	-23.5534	-36.4166		65.824	-78.9922	-79.1748	-4.99254	-15.2617	-37.2147
	65.861	555.418	-111.551	-27.8794	-23.5795	-36.4385		65.861	-78.4978	-79.1552	-4.97334	-15.2725	-36.4439
	65.899	560.138	-111.51	-28.0709	-23.6069	-36.4607		65.899	-77.9998	-79.1381	-4.95419	-15.2836	-35.6628
	65.937	564.827	-111.47	-28.2635	-23.6358	-36.4833		65.937	-77.4984	-79.1235	-4.9351	-15.2948	-34.8714
	65.975	569.481	-111.433	-28.457	-23.6661	-36.5064		65.975	-76.9939	-79.1116	-4.91605	-15.3061	-34.07
	66.013	574.096	-111.399	-28.6515	-23.698	-36.5301		66.013	-76.4866	-79.1025	-4.89704	-15.3173	-33.2585
	66.051	578.667	-111.366	-28.8469	-23.7314	-36.5544		66.051	-75.9766	-79.0965	-4.87806	-15.3286	-32.437
	66.088	583.191	-111.337	-29.0432	-23.7664	-36.5793		66.088	-75.4643	-79.0937	-4.8591	-15.3397	-31.6056
	66.126	587.661	-111.311	-29.2403	-23.803	-36.605		66.126	-74.9497	-79.0941	-4.84016	-15.3508	-30.7645
	66.164	592.072	-111.287	-29.4383	-23.8413	-36.6315		66.164	-74.4332	-79.0978	-4.82123	-15.3618	-29.9136
	66.202	596.421	-111.266	-29.6372	-23.8812	-36.6588		66.202	-73.915	-79.1049	-4.80232	-15.3726	-29.0531
	66.24	600.7	-111.248	-29.8368	-23.9227	-36.687		66.24	-73.3953	-79.1155	-4.78341	-15.3832	-28.1831
	66.278	604.904	-111.232	-30.0371	-23.9659	-36.7161		66.278	-72.8742	-79.1297	-4.7645	-15.3937	-27.3037
	66.315	609.027	-111.219	-30.2381	-24.0107	-36.7463		66.315	-72.3522	-79.1474	-4.74559	-15.404	-26.4152
	66.353	613.063	-111.208	-30.4397	-24.0572	-36.7775		66.353	-71.8294	-79.1687	-4.72666	-15.4142	-25.5176
	66.391	617.005	-111.199	-30.6418	-24.1053	-36.8098		66.391	-71.306	-79.1936	-4.7077	-15.4242	-24.6112
	66.429	620.846	-111.192	-30.8444	-24.155	-36.8433		66.429	-70.7822	-79.222	-4.68872	-15.434	-23.6963
	66.467	624.581	-111.187	-31.0473	-24.2063	-36.8779		66.467	-70.2583	-79.2539	-4.66967	-15.4437	-22.7729
	66.505	628.201	-111.182	-31.2506	-24.2591	-36.9137		66.505	-69.7344	-79.2893	-4.65055	-15.4533	-21.8414
	66.542	631.699	-111.179	-31.454	-24.3134	-36.9505		66.542	-69.2108	-79.3281	-4.63131	-15.4627	-20.902
	66.58	635.069	-111.175	-31.6576	-24.3692	-36.9885		66.58	-68.6876	-79.3701	-4.61189	-15.472	-19.9549
	66.618	638.302	-111.171	-31.8612	-24.4265	-37.0275		66.618	-68.1649	-79.4153	-4.59225	-15.4813	-19.0004
	66.656	641.391	-111.167	-32.0648	-24.4851	-37.0675		66.656	-67.6431	-79.4635	-4.5723	-15.4904	-18.0387
	66.694	644.328	-111.161	-32.2684	-24.5451	-37.1084		66.694	-67.1221	-79.5145	-4.55198	-15.4995	-17.0703
	66.732	647.105	-111.155	-32.472	-24.6064	-37.1501		66.732	-66.6023	-79.5684	-4.53122	-15.5085	-16.0952
	66.769	649.714	-111.147	-32.6754	-24.669	-37.1927		66.769	-66.0837	-79.6248	-4.50992	-15.5176	-15.1139
	66.807	652.148	-111.137	-32.8787	-24.7328	-37.2361		66.807	-65.5666	-79.6836	-4.48801	-15.5266	-14.1266
	66.845	654.399	-111.125	-33.082	-24.798	-37.2802		66.845	-65.0511	-79.7448	-4.4654	-15.5355	-13.1336
	66.883	656.458	-111.111	-33.285	-24.8643	-37.3251		66.883	-64.5373	-79.8082	-4.44201	-15.5445	-12.1353
	66.921	658.318	-111.094	-33.488	-24.9319	-37.3707		66.921	-64.0254	-79.8736	-4.41774	-15.5535	-11.132
	66.959	659.972	-111.075	-33.6907	-25.0006	-37.4171		66.959	-63.5155	-79.9411	-4.39249	-15.5625	-10.1239
	66.997	661.412	-111.053	-33.8932	-25.0707	-37.4643		66.997	-63.0079	-80.0105	-4.36618	-15.5716	-9.11145
	67.034	662.63	-111.028	-34.0955	-25.142	-37.5122		67.034	-62.5025	-80.0817	-4.33869	-15.5806	-8.09487
	67.072	663.62	-111	-34.2975	-25.2145	-37.5609		67.072	-61.9995	-80.1548	-4.30994	-15.5897	-7.07453
	67.11	664.375	-110.969	-34.4991	-25.2883	-37.6104		67.11	-61.4992	-80.2295	-4.27981	-15.5988	-6.05075
	67.148	664.887	-110.935	-34.7005	-25.3634	-37.6607		67.148	-61.0015	-80.3059	-4.2482	-15.6079	-5.02388
	67.186	665.153	-110.898	-34.9014	-25.4399	-37.7118		67.186	-60.5065	-80.3839	-4.21501	-15.6171	-3.99425
	67.224	665.164	-110.857	-35.1018	-25.5176	-37.7637		67.224	-60.0143	-80.4633	-4.18013	-15.6262	-2.96223
	67.261	664.916	-110.812	-35.3018	-25.5966	-37.8165		67.261	-59.525	-80.544	-4.14346	-15.6354	-1.9282
	67.299	664.404	-110.764	-35.5012	-25.677	-37.8701		67.299	-59.0386	-80.6259	-4.1049	-15.6445	-0.892559
	67.337	663.623	-110.713	-35.7	-25.7587	-37.9247		67.337	-58.5552	-80.7089	-4.06434	-15.6537	0.144256
	67.375	662.569	-110.657	-35.8981	-25.8418	-37.9801		67.375	-58.0749	-80.7929	-4.02172	-15.6628	1.18179
	67.413	661.239	-110.598	-36.0956	-25.9263	-38.0365		67.413	-57.5976	-80.8777	-3.97695	-15.6719	2.21955
	67.451	659.628	-110.535	-36.2924	-26.0123	-38.0939		67.451	-57.1234	-80.9634	-3.92998	-15.6809	3.25704
	67.488	657.735	-110.467	-36.4885	-26.0997	-38.1524		67.488	-56.6523	-81.0498	-3.88074	-15.69	4.29371
	67.526	655.557	-110.396	-36.6838	-26.1888	-38.212		67.526	-56.1845	-81.1369	-3.82918	-15.699	5.32904
	67.564	653.091	-110.321	-36.8783	-26.2795	-38.2727		67.564	-55.72	-81.2246	-3.77526	-15.708	6.36244
	67.602	650.339	-110.241	-37.072	-26.372	-38.3347		67.602	-55.2587	-81.3129	-3.71894	-15.717	7.39336
	67.64	647.297	-110.158	-37.2649	-26.4663	-38.3979		67.64	-54.8008	-81.4018	-3.66017	-15.726	8.42123
	67.678	643.967	-110.07	-37.457	-26.5625	-38.4625		67.678	-54.3463	-81.4914	-3.59891	-15.7349	9.44546
	67.715	640.348	-109.979	-37.6482	-26.6607	-38.5285		67.715	-53.8951	-81.5815	-3.53511	-15.7438	10.4655
	67.753	636.442	-109.883	-37.8384	-26.761	-38.5958		67.753	-53.4473	-81.6722	-3.46876	-15.7526	11.4807
	67.791	632.25	-109.783	-38.0277	-26.8634	-38.6646		67.791	-53.0028	-81.7635	-3.39981	-15.7614	12.4906
	67.829	627.774	-109.679	-38.2159	-26.968	-38.7349		67.829	-52.5617	-81.8555	-3.32822	-15.77	13.4946
	67.867	623.015	-109.571	-38.403	-27.0748	-38.8066		67.867	-52.1238	-81.948	-3.25397	-15.7785	14.4922
	67.905	617.978	-109.459	-38.5889	-27.1838	-38.8798		67.905	-51.6893	-82.0412	-3.17699	-15.7868	15.4827
	67.942	612.666	-109.342	-38.7736	-27.2952	-38.9545		67.942	-51.2582	-82.135	-3.09725	-15.795	16.4658
	67.98	607.081	-109.221	-38.9568	-27.4088	-39.0306		67.98	-50.8306	-82.2294	-3.0147	-15.803	17.4407
	68.018	601.229	-109.096	-39.1386	-27.5246	-39.1082		68.018	-50.4065	-82.3244	-2.92925	-15.8108	18.4071
	68.056	595.115	-108.967	-39.3187	-27.6427	-39.1872		68.056	-49.986	-82.4199	-2.84085	-15.8184	19.3644
	68.094	588.743	-108.833	-39.497	-27.7631	-39.2676		68.094	-49.5692	-82.5161	-2.74943	-15.8258	20.3122
	68.132	582.118	-108.694	-39.6734	-27.8856	-39.3494		68.132	-49.1563	-82.6128	-2.6549	-15.833	21.2501
	68.169	575.248	-108.551	-39.8478	-28.0103	-39.4326		68.169	-48.7474	-82.7101	-2.5572	-15.8399	22.1775
	68.207	568.137	-108.402	-40.0199	-28.137	-39.5172		68.207	-48.3426	-82.808	-2.45625	-15.8467	23.0941
	68.245	560.793	-108.249	-40.1896	-28.2657	-39.6031		68.245	-47.942	-82.9064	-2.35195	-15.8532	23.9995
	68.283	553.221	-108.09	-40.3566	-28.3965	-39.6904		68.283	-47.5459	-83.0053	-2.24422	-15.8595	24.8932
	68.321	545.429	-107.925	-40.5209	-28.5291	-39.7789		68.321	-47.1543	-83.1047	-2.13295	-15.8656	25.7747
	68.359	537.425	-107.754	-40.682	-28.6635	-39.8686		68.359	-46.7673	-83.2046	-2.01804	-15.8715	26.6437
	68.396	529.215	-107.576	-40.8398	-28.7997	-39.9595		68.396	-46.3851	-83.3049	-1.8994	-15.8773	27.4997
	68.434	520.808	-107.392	-40.994	-28.9377	-40.0515		68.434	-46.0079	-83.4055	-1.77691	-15.8829	28.3422
	68.472	512.211	-107.201	-41.1443	-29.0773	-40.1445		68.472	-45.6357	-83.5065	-1.65047	-15.8884	29.1708
	68.51	503.432	-107.003	-41.2905	-29.2184	-40.2382		68.51	-45.2686	-83.6078	-1.51999	-15.8938	29.985
	68.548	494.48	-106.797	-41.4322	-29.3612	-40.3326		68.548	-44.9069	-83.7095	-1.38534	-15.8992	30.7842
	68.586	485.362	-106.583	-41.5692	-29.5054	-40.4276		68.586	-44.5506	-83.8113	-1.24642	-15.9046	31.568
	68.623	476.088	-106.361	-41.701	-29.651	-40.5228		68.623	-44.1999	-83.9135	-1.10308	-15.91	32.336
	68.661	466.666	-106.131	-41.8275	-29.798	-40.6181		68.661	-43.8548	-84.0159	-0.955207	-15.9155	33.0876
	68.699	457.103	-105.891	-41.9483	-29.9464	-40.7133		68.699	-43.5156	-84.1185	-0.802664	-15.9212	33.8224
	68.737	447.41	-105.643	-42.0631	-30.0961	-40.8082		68.737	-43.1822	-84.2214	-0.645318	-15.927	34.5399
	68.775	437.594	-105.386	-42.1715	-30.2471	-40.9025		68.775	-42.8548	-84.3245	-0.483025	-15.933	35.2396
	68.813	427.666	-105.119	-42.2731	-30.3994	-40.9961		68.813	-42.5334	-84.4279	-0.315671	-15.9394	35.9212
	68.85	417.634	-104.844	-42.3676	-30.5529	-41.0886		68.85	-42.2181	-84.5316	-0.143114	-15.946	36.5841
	68.888	407.508	-104.559	-42.4545	-30.7078	-41.1798		68.888	-41.909	-84.6356	0.034764	-15.9531	37.228
	68.926	397.295	-104.264	-42.5335	-30.8641	-41.2696		68.926	-41.6061	-84.74	0.218107	-15.9606	37.8525
	68.964	387.007	-103.961	-42.6041	-31.0216	-41.3577		68.964	-41.3095	-84.8448	0.407036	-15.9685	38.4572
	69.002	376.652	-103.648	-42.6657	-31.1806	-41.444		69.002	-41.0191	-84.9501	0.601682	-15.9771	39.0419
	69.04	366.239	-103.327	-42.7181	-31.341	-41.5281		69.04	-40.735	-85.0557	0.802182	-15.9862	39.6062
	69.077	355.779	-102.997	-42.7605	-31.5029	-41.6099		69.077	-40.4574	-85.1619	1.00869	-15.9959	40.1498
	69.115	345.281	-102.658	-42.7924	-31.6663	-41.6891		69.115	-40.1862	-85.2686	1.22132	-16.0063	40.6725
	69.153	334.755	-102.31	-42.8134	-31.8314	-41.7654		69.153	-39.9215	-85.3759	1.44025	-16.0174	41.1739
	69.191	324.211	-101.954	-42.8229	-31.998	-41.8387		69.191	-39.6634	-85.4836	1.66562	-16.0293	41.6538
	69.229	313.657	-101.589	-42.8201	-32.1664	-41.9086		69.229	-39.412	-85.5919	1.89762	-16.0419	42.1121
	69.267	303.105	-101.217	-42.8047	-32.3365	-41.9748		69.267	-39.1673	-85.7007	2.13639	-16.0554	42.5483
	69.304	292.564	-100.836	-42.776	-32.5085	-42.0372		69.304	-38.9293	-85.8101	2.3821	-16.0698	42.9624
	69.342	282.043	-100.448	-42.7333	-32.6824	-42.0955		69.342	-38.6983	-85.9199	2.63488	-16.0851	43.3539
	69.38	271.553	-100.051	-42.676	-32.8582	-42.1495		69.38	-38.4741	-86.0304	2.89491	-16.1014	43.7227
	69.418	261.104	-99.6475	-42.6036	-33.0361	-42.1989		69.418	-38.257	-86.1414	3.16231	-16.1187	44.0684
	69.456	250.704	-99.2362	-42.5153	-33.2162	-42.2435		69.456	-38.047	-86.2529	3.43722	-16.137	44.3908
	69.494	240.363	-98.8177	-42.4106	-33.3985	-42.2832		69.494	-37.8442	-86.3652	3.71978	-16.1564	44.6897
	69.531	230.092	-98.3921	-42.2889	-33.5832	-42.3176		69.531	-37.6487	-86.4782	4.01016	-16.1769	44.9647
	69.569	219.899	-97.9596	-42.1495	-33.7703	-42.3467		69.569	-37.4606	-86.5921	4.30848	-16.1985	45.2155
	69.607	209.792	-97.5203	-41.9917	-33.9601	-42.3702		69.607	-37.2801	-86.7069	4.61488	-16.2214	45.4418
	69.645	199.782	-97.0744	-41.8148	-34.1527	-42.3879		69.645	-37.1073	-86.8229	4.92948	-16.2456	45.6434
	69.683	189.877	-96.622	-41.6184	-34.3482	-42.3995		69.683	-36.9424	-86.9401	5.25245	-16.271	45.82
	69.721	180.085	-96.1634	-41.4016	-34.5468	-42.405		69.721	-36.7855	-87.0588	5.58389	-16.2978	45.9713
	69.758	170.414	-95.6985	-41.1637	-34.7486	-42.4041		69.758	-36.6369	-87.1791	5.92395	-16.3259	46.097
	69.796	160.872	-95.2276	-40.9042	-34.9537	-42.3966		69.796	-36.4967	-87.3012	6.27275	-16.3553	46.1969
	69.834	151.467	-94.7509	-40.6223	-35.1624	-42.3823		69.834	-36.3652	-87.4254	6.63047	-16.3862	46.2708
	69.872	142.206	-94.2685	-40.3172	-35.3746	-42.3611		69.872	-36.2425	-87.5517	6.99722	-16.4185	46.3185
	69.91	133.095	-93.7807	-39.9882	-35.5907	-42.3327		69.91	-36.129	-87.6804	7.37314	-16.4522	46.3398
	69.948	124.142	-93.2876	-39.6347	-35.8105	-42.2971		69.948	-36.025	-87.8116	7.75838	-16.4874	46.3346
	69.985	115.351	-92.7894	-39.2558	-36.0344	-42.2539		69.985	-35.9307	-87.9456	8.15308	-16.524	46.3027
	70.023	106.727	-92.2866	-38.8509	-36.2624	-42.2031		70.023	-35.8466	-88.0825	8.55738	-16.5622	46.2439
	70.061	98.2772	-91.7795	-38.4191	-36.4945	-42.1445		70.061	-35.773	-88.2226	8.97144	-16.6018	46.1583
	70.099	90.0043	-91.2683	-37.9597	-36.7309	-42.078		70.099	-35.7103	-88.366	9.39541	-16.643	46.0456
	70.137	81.9128	-90.7533	-37.4718	-36.9717	-42.0034		70.137	-35.6589	-88.5129	9.8295	-16.6857	45.906
	70.175	74.0061	-90.235	-36.9547	-37.217	-41.9206		70.175	-35.6193	-88.6635	10.2739	-16.7299	45.7393
	70.212	66.2871	-89.7136	-36.4076	-37.4668	-41.8294		70.212	-35.5918	-88.8179	10.7287	-16.7756	45.5456
	70.25	58.7584	-89.1894	-35.8295	-37.7213	-41.7296		70.25	-35.5767	-88.9763	11.1942	-16.8228	45.325
	70.288	51.4218	-88.6626	-35.2196	-37.9805	-41.6212		70.288	-35.5744	-89.1386	11.6705	-16.8716	45.0775
	70.326	44.2785	-88.1334	-34.5771	-38.2445	-41.5037		70.326	-35.5851	-89.3051	12.1579	-16.9218	44.8032
	70.364	37.3307	-87.6021	-33.901	-38.5134	-41.3771		70.364	-35.6092	-89.4756	12.6567	-16.9735	44.5022
	70.402	30.5777	-87.0687	-33.1904	-38.7872	-41.241		70.402	-35.6468	-89.6503	13.1669	-17.0267	44.1745
	70.439	24.02	-86.5334	-32.4443	-39.0659	-41.095		70.439	-35.6982	-89.8291	13.6889	-17.0812	43.8204
	70.477	17.657	-85.9961	-31.662	-39.3497	-40.9389		70.477	-35.7634	-90.0119	14.2228	-17.1372	43.4399
	70.515	11.488	-85.457	-30.8422	-39.6385	-40.7723		70.515	-35.8427	-90.1987	14.769	-17.1946	43.0333
	70.553	5.51155	-84.9161	-29.9841	-39.9323	-40.5947		70.553	-35.936	-90.3894	15.3277	-17.2534	42.6006
	70.591	-0.273992	-84.3732	-29.0869	-40.2313	-40.4057		70.591	-36.0435	-90.5839	15.8992	-17.3134	42.1421
	70.629	-5.87068	-83.8282	-28.1493	-40.5353	-40.2047		70.629	-36.1651	-90.7821	16.4838	-17.3748	41.658
	70.666	-11.2809	-83.281	-27.1704	-40.8443	-39.9912		70.666	-36.3009	-90.9838	17.0817	-17.4374	41.1485
	70.704	-16.5073	-82.7313	-26.1493	-41.1585	-39.7647		70.704	-36.4508	-91.189	17.6932	-17.5013	40.614
	70.742	-21.5532	-82.1788	-25.0851	-41.4776	-39.5245		70.742	-36.6146	-91.3976	18.3186	-17.5665	40.0547
	70.78	-26.4209	-81.623	-23.9766	-41.8017	-39.2701		70.78	-36.7922	-91.6093	18.9582	-17.6328	39.471
	70.818	-31.1146	-81.0637	-22.8228	-42.1308	-39.0007		70.818	-36.9835	-91.824	19.6124	-17.7002	38.8631
	70.856	-35.6378	-80.5003	-21.6229	-42.4648	-38.716		70.856	-37.1882	-92.0417	20.2814	-17.7689	38.2313
	70.893	-39.9944	-79.9323	-20.3756	-42.8037	-38.4151		70.893	-37.4062	-92.2621	20.9656	-17.8386	37.5761
	70.931	-44.1882	-79.3593	-19.0799	-43.1475	-38.0976		70.931	-37.6371	-92.4852	21.6652	-17.9093	36.8977
	70.969	-48.2235	-78.7807	-17.735	-43.496	-37.7627		70.969	-37.8806	-92.7106	22.3806	-17.9812	36.1965
	71.007	-52.1046	-78.1959	-16.3398	-43.8492	-37.41		71.007	-38.1363	-92.9383	23.1121	-18.054	35.473
	71.045	-55.8359	-77.6044	-14.8932	-44.207	-37.0388		71.045	-38.404	-93.168	23.8599	-18.1277	34.7274
	71.083	-59.4212	-77.0056	-13.394	-44.5695	-36.6484		71.083	-38.6831	-93.3996	24.6244	-18.2024	33.9601
	71.12	-62.8656	-76.3988	-11.8418	-44.9364	-36.2382		71.12	-38.9734	-93.633	25.4059	-18.278	33.1715
	71.158	-66.1735	-75.7836	-10.235	-45.3078	-35.8077		71.158	-39.2744	-93.8681	26.2048	-18.3545	32.3621
	71.196	-69.3487	-75.1592	-8.57281	-45.6835	-35.3563		71.196	-39.5857	-94.1046	27.0213	-18.4319	31.5322
	71.234	-72.3963	-74.5251	-6.85449	-46.0635	-34.8833		71.234	-39.9071	-94.3425	27.8557	-18.5102	30.6823
	71.272	-75.3204	-73.8809	-5.07883	-46.4478	-34.3881		71.272	-40.2381	-94.5817	28.7083	-18.5893	29.8127
	71.31	-78.1254	-73.226	-3.24488	-46.8362	-33.8703		71.31	-40.5783	-94.822	29.5794	-18.6693	28.9238
	71.347	-80.8156	-72.5598	-1.35194	-47.2287	-33.3291		71.347	-40.9274	-95.0632	30.4693	-18.7502	28.0162
	71.385	-83.3951	-71.8819	0.600846	-47.6253	-32.7641		71.385	-41.2849	-95.3054	31.3782	-18.8318	27.0902
	71.423	-85.8679	-71.1919	2.61455	-48.0259	-32.1747		71.423	-41.6505	-95.5483	32.3065	-18.9143	26.1463
	71.461	-88.2383	-70.4892	4.69	-48.4304	-31.5605		71.461	-42.0238	-95.7918	33.2543	-18.9976	25.1851
	71.499	-90.5094	-69.7736	6.82768	-48.8388	-30.9209		71.499	-42.4044	-96.0359	34.2219	-19.0817	24.207
	71.537	-92.6856	-69.0446	9.02867	-49.2511	-30.2554		71.537	-42.7919	-96.2804	35.2096	-19.1666	23.2127
	71.575	-94.7702	-68.3018	11.2937	-49.6672	-29.5634		71.575	-43.1859	-96.5251	36.2174	-19.2523	22.2026
	71.612	-96.7665	-67.5451	13.6234	-50.0872	-28.8447		71.612	-43.586	-96.7702	37.2457	-19.3388	21.1775
	71.65	-98.6779	-66.7742	16.0183	-50.5111	-28.0985		71.65	-43.992	-97.0155	38.2947	-19.4261	20.138
	71.688	-100.508	-65.9887	18.4794	-50.9389	-27.3245		71.688	-44.4034	-97.2609	39.3644	-19.5142	19.0847
	71.726	-102.259	-65.1885	21.0073	-51.3705	-26.522		71.726	-44.82	-97.5065	40.4552	-19.6029	18.0185
	71.764	-103.934	-64.3733	23.6024	-51.806	-25.6907		71.764	-45.2414	-97.7523	41.567	-19.6924	16.94
	71.802	-105.537	-63.5431	26.2655	-52.2453	-24.83		71.802	-45.6672	-97.9981	42.7002	-19.7826	15.85
	71.839	-107.069	-62.6975	28.9974	-52.6885	-23.9393		71.839	-46.0972	-98.2439	43.8547	-19.8734	14.7494
	71.877	-108.533	-61.8365	31.7982	-53.1354	-23.0181		71.877	-46.5311	-98.4897	45.0306	-19.9647	13.639
	71.915	-109.932	-60.9598	34.6685	-53.5859	-22.0659		71.915	-46.9684	-98.7353	46.2282	-20.0566	12.5197
	71.953	-111.268	-60.0673	37.609	-54.0401	-21.0821		71.953	-47.409	-98.9807	47.4474	-20.1489	11.3923
	71.991	-112.543	-59.159	40.6202	-54.4978	-20.0662		71.991	-47.8525	-99.2259	48.6885	-20.2416	10.2578
	72.029	-113.76	-58.2348	43.7022	-54.959	-19.0176		72.029	-48.2986	-99.4706	49.9513	-20.3347	9.11706
	72.066	-114.92	-57.2945	46.8557	-55.4235	-17.9358		72.066	-48.7472	-99.7149	51.2359	-20.4282	7.97098
	72.104	-116.026	-56.3382	50.0811	-55.8912	-16.8201		72.104	-49.1978	-99.9587	52.5424	-20.5219	6.82048
	72.142	-117.08	-55.3659	53.3783	-56.3621	-15.6701		72.142	-49.6503	-100.202	53.8709	-20.6159	5.66646
	72.18	-118.082	-54.3776	56.7478	-56.8359	-14.485		72.18	-50.1044	-100.444	55.2212	-20.7101	4.50984
	72.218	-119.036	-53.373	60.1901	-57.3125	-13.2643		72.218	-50.5598	-100.686	56.5935	-20.8046	3.35151
	72.256	-119.943	-52.3523	63.7052	-57.7919	-12.0073		72.256	-51.0162	-100.926	57.9876	-20.8992	2.19237
	72.293	-120.804	-51.3154	67.2932	-58.2738	-10.7131		72.293	-51.4732	-101.166	59.4036	-20.9939	1.0333
	72.331	-121.621	-50.2619	70.9545	-58.7581	-9.3814		72.331	-51.9305	-101.404	60.8415	-21.0888	-0.124857
	72.369	-122.396	-49.192	74.6892	-59.2446	-8.0111		72.369	-52.3877	-101.64	62.301	-21.1837	-1.28124
	72.407	-123.128	-48.1054	78.497	-59.7332	-6.60149		72.407	-52.8443	-101.875	63.7823	-21.2786	-2.43501
	72.445	-123.821	-47.002	82.3783	-60.2236	-5.1517		72.445	-53.2998	-102.107	65.2851	-21.3736	-3.58537
	72.483	-124.476	-45.8816	86.3332	-60.7157	-3.66109		72.483	-53.7538	-102.337	66.8094	-21.4685	-4.73153
	72.52	-125.092	-44.7442	90.3612	-61.2092	-2.12859		72.52	-54.2059	-102.565	68.355	-21.5634	-5.8727
	72.558	-125.673	-43.5896	94.4623	-61.7039	-0.553392		72.558	-54.6555	-102.789	69.9218	-21.6583	-7.00813
	72.596	-126.219	-42.4175	98.6365	-62.1995	1.0655		72.596	-55.1022	-103.01	71.5097	-21.7531	-8.13707
	72.634	-126.731	-41.2279	102.884	-62.6959	2.72875		72.634	-55.5456	-103.228	73.1184	-21.8477	-9.25881
	72.672	-127.211	-40.0203	107.203	-63.1926	4.43752		72.672	-55.9851	-103.441	74.7479	-21.9423	-10.3727
	72.71	-127.658	-38.7945	111.594	-63.6894	6.19264		72.71	-56.4202	-103.65	76.398	-22.0368	-11.4779
	72.747	-128.075	-37.5502	116.057	-64.186	7.99511		72.747	-56.8507	-103.855	78.0684	-22.1311	-12.574
	72.785	-128.462	-36.2871	120.591	-64.682	9.84556		72.785	-57.276	-104.054	79.7588	-22.2252	-13.6603
	72.823	-128.821	-35.0048	125.195	-65.1772	11.7451		72.823	-57.6957	-104.248	81.4691	-22.3192	-14.7361
	72.861	-129.15	-33.7029	129.87	-65.671	13.6945		72.861	-58.1095	-104.435	83.1991	-22.4131	-15.8009
	72.899	-129.453	-32.3812	134.613	-66.1632	15.6946		72.899	-58.5169	-104.617	84.9484	-22.5067	-16.8543
	72.937	-129.729	-31.0392	139.424	-66.6534	17.7459		72.937	-58.9176	-104.792	86.7168	-22.6002	-17.8957
	72.974	-129.979	-29.6767	144.303	-67.1411	19.8495		72.974	-59.3113	-104.96	88.5041	-22.6934	-18.9247
	73.012	-130.204	-28.2934	149.249	-67.6259	22.0058		73.012	-59.6976	-105.12	90.31	-22.7866	-19.9409
	73.05	-130.405	-26.8889	154.259	-68.1074	24.2158		73.05	-60.0761	-105.273	92.1341	-22.8795	-20.9439
	73.088	-130.583	-25.4631	159.334	-68.5852	26.4796		73.088	-60.4466	-105.418	93.9761	-22.9723	-21.9336
	73.126	-130.737	-24.0158	164.473	-69.0587	28.7981		73.126	-60.8088	-105.555	95.8356	-23.065	-22.9095
	73.164	-130.87	-22.5469	169.673	-69.5276	31.1718		73.164	-61.1625	-105.683	97.7124	-23.1577	-23.8715
	73.201	-130.981	-21.0563	174.934	-69.9914	33.6012		73.201	-61.5076	-105.802	99.6061	-23.2503	-24.8195
	73.239	-131.071	-19.544	180.254	-70.4496	36.0864		73.239	-61.8438	-105.912	101.516	-23.3429	-25.7533
	73.277	-131.142	-18.0099	185.633	-70.9019	38.6282		73.277	-62.1711	-106.013	103.443	-23.4356	-26.6728
	73.315	-131.194	-16.4541	191.067	-71.3476	41.2267		73.315	-62.4894	-106.105	105.385	-23.5284	-27.5778
	73.353	-131.228	-14.8769	196.556	-71.7865	43.8825		73.353	-62.7986	-106.186	107.342	-23.6213	-28.4685
	73.391	-131.244	-13.2782	202.099	-72.2181	46.5955		73.391	-63.0988	-106.258	109.314	-23.7144	-29.3446
	73.428	-131.243	-11.6583	207.693	-72.6418	49.3661		73.428	-63.3898	-106.319	111.301	-23.8078	-30.2062
	73.466	-131.225	-10.0175	213.337	-73.0574	52.1946		73.466	-63.6715	-106.371	113.301	-23.9014	-31.0531
	73.504	-131.192	-8.35605	219.029	-73.4643	55.081		73.504	-63.9441	-106.411	115.316	-23.9954	-31.8854
	73.542	-131.145	-6.6743	224.767	-73.8622	58.0252		73.542	-64.2076	-106.442	117.343	-24.0897	-32.7029
	73.58	-131.083	-4.97275	230.55	-74.2506	61.0276		73.58	-64.4618	-106.461	119.383	-24.1845	-33.5057
	73.618	-131.008	-3.2519	236.375	-74.6291	64.088		73.618	-64.707	-106.469	121.434	-24.2797	-34.2936
	73.655	-130.921	-1.51224	242.241	-74.9974	67.2065		73.655	-64.9432	-106.466	123.497	-24.3755	-35.0665
	73.693	-130.822	0.245638	248.146	-75.3549	70.3827		73.693	-65.1704	-106.452	125.571	-24.4717	-35.8244
	73.731	-130.711	2.02104	254.087	-75.7014	73.617		73.731	-65.3889	-106.427	127.655	-24.5686	-36.5671
	73.769	-130.591	3.81338	260.062	-76.0363	76.9089		73.769	-65.5986	-106.39	129.749	-24.6659	-37.2945
	73.807	-130.46	5.62199	266.07	-76.3593	80.2586		73.807	-65.7998	-106.341	131.852	-24.7639	-38.0066
	73.845	-130.321	7.4461	272.109	-76.6699	83.6655		73.845	-65.9926	-106.28	133.962	-24.8623	-38.7031
	73.882	-130.174	9.285	278.176	-76.9677	87.1297		73.882	-66.1772	-106.208	136.081	-24.9613	-39.384
	73.92	-130.02	11.138	284.269	-77.252	90.6509		73.92	-66.3537	-106.123	138.205	-25.0608	-40.0492
	73.958	-129.859	13.0042	290.386	-77.5226	94.2289		73.958	-66.5223	-106.026	140.336	-25.1608	-40.6986
	73.996	-129.692	14.8829	296.525	-77.7789	97.863		73.996	-66.6833	-105.916	142.471	-25.2612	-41.3322
	74.034	-129.52	16.7734	302.683	-78.0203	101.553		74.034	-66.8368	-105.794	144.611	-25.3621	-41.9499
	74.072	-129.343	18.6747	308.859	-78.2464	105.299		74.072	-66.9831	-105.659	146.753	-25.4633	-42.5516
	74.109	-129.163	20.586	315.05	-78.4566	109.1		74.109	-67.1226	-105.511	148.898	-25.5648	-43.1374
	74.147	-128.979	22.5066	321.254	-78.6504	112.956		74.147	-67.2555	-105.35	151.044	-25.6667	-43.7074
	74.185	-128.793	24.4357	327.469	-78.8273	116.866		74.185	-67.382	-105.176	153.19	-25.7689	-44.2615
	74.223	-128.605	26.3726	333.692	-78.9868	120.83		74.223	-67.5026	-104.988	155.335	-25.8714	-44.7998
	74.261	-128.415	28.3167	339.922	-79.1282	124.848		74.261	-67.6174	-104.787	157.478	-25.9741	-45.3225
	74.299	-128.224	30.2674	346.155	-79.2511	128.919		74.299	-67.7267	-104.573	159.618	-26.077	-45.8296
	74.336	-128.032	32.224	352.39	-79.3549	133.042		74.336	-67.8307	-104.345	161.754	-26.1801	-46.3213
	74.374	-127.84	34.1861	358.624	-79.439	137.218		74.374	-67.9298	-104.102	163.885	-26.2833	-46.7978
	74.412	-127.647	36.1534	364.856	-79.5031	141.446		74.412	-68.0241	-103.846	166.01	-26.3866	-47.2591
	74.45	-127.455	38.1254	371.083	-79.5464	145.725		74.45	-68.1139	-103.576	168.127	-26.49	-47.7056
	74.488	-127.262	40.102	377.303	-79.5683	150.055		74.488	-68.1994	-103.291	170.235	-26.5935	-48.1374
	74.526	-127.07	42.0831	383.514	-79.5686	154.436		74.526	-68.2808	-102.991	172.333	-26.697	-48.5549
	74.563	-126.878	44.0683	389.713	-79.5464	158.867		74.563	-68.3584	-102.677	174.42	-26.8006	-48.9582
	74.601	-126.687	46.0578	395.899	-79.5013	163.347		74.601	-68.4323	-102.348	176.495	-26.9041	-49.3477
	74.639	-126.496	48.0514	402.069	-79.4327	167.877		74.639	-68.503	-102.003	178.556	-27.0077	-49.7238
	74.677	-126.306	50.0493	408.221	-79.3402	172.456		74.677	-68.5705	-101.644	180.603	-27.1112	-50.0868
	74.715	-126.117	52.0515	414.354	-79.2231	177.082		74.715	-68.6351	-101.269	182.633	-27.2147	-50.437
	74.753	-125.927	54.0584	420.464	-79.081	181.757		74.753	-68.6971	-100.878	184.646	-27.3182	-50.7748
	74.79	-125.739	56.0701	426.55	-78.9132	186.478		74.79	-68.7566	-100.472	186.641	-27.4216	-51.1007
	74.828	-125.551	58.087	432.609	-78.7193	191.245		74.828	-68.814	-100.05	188.615	-27.5249	-51.4151
	74.866	-125.363	60.1096	438.64	-78.4988	196.059		74.866	-68.8694	-99.6123	190.569	-27.628	-51.7183
	74.904	-125.176	62.1381	444.641	-78.251	200.917		74.904	-68.9231	-99.1583	192.5	-27.731	-52.0109
	74.942	-124.989	64.1731	450.608	-77.9758	205.819		74.942	-68.9751	-98.6881	194.407	-27.8337	-52.2932
	74.98	-124.803	66.215	456.54	-77.6723	210.764		74.98	-69.0258	-98.2015	196.29	-27.9361	-52.5659
	75.017	-124.616	68.2642	462.436	-77.3403	215.751		75.017	-69.0753	-97.6984	198.146	-28.0382	-52.8292
	75.055	-124.43	70.3212	468.292	-76.9793	220.779		75.055	-69.1237	-97.1785	199.975	-28.1398	-53.0839
	75.093	-124.244	72.3865	474.106	-76.5889	225.847		75.093	-69.1712	-96.6418	201.775	-28.2409	-53.3303
	75.131	-124.058	74.4603	479.877	-76.1686	230.954		75.131	-69.218	-96.0881	203.544	-28.3413	-53.5688
	75.169	-123.873	76.5429	485.603	-75.7181	236.099		75.169	-69.2641	-95.5171	205.282	-28.4411	-53.8001
	75.207	-123.687	78.6348	491.28	-75.237	241.28		75.207	-69.3098	-94.9287	206.987	-28.5401	-54.0244
	75.244	-123.502	80.7361	496.907	-74.7251	246.496		75.244	-69.3551	-94.3227	208.658	-28.6382	-54.2422
	75.282	-123.317	82.847	502.482	-74.182	251.745		75.282	-69.4003	-93.6989	210.293	-28.7353	-54.4539
	75.32	-123.133	84.9678	508.002	-73.6073	257.026		75.32	-69.4454	-93.0573	211.891	-28.8312	-54.6597
	75.358	-122.949	87.0985	513.466	-73.001	262.338		75.358	-69.4906	-92.3975	213.451	-28.9259	-54.8599
	75.396	-122.766	89.2393	518.87	-72.3629	267.679		75.396	-69.5359	-91.7194	214.97	-29.0192	-55.0548
	75.434	-122.584	91.3902	524.213	-71.6926	273.047		75.434	-69.5815	-91.0227	216.449	-29.111	-55.2445
	75.471	-122.403	93.5515	529.493	-70.99	278.441		75.471	-69.6273	-90.3073	217.884	-29.201	-55.429
	75.509	-122.223	95.7231	534.707	-70.2551	283.858		75.509	-69.6735	-89.573	219.276	-29.2892	-55.6086
	75.547	-122.044	97.9051	539.853	-69.4877	289.298		75.547	-69.72	-88.8194	220.622	-29.3753	-55.7833
	75.585	-121.866	100.097	544.929	-68.6876	294.758		75.585	-69.7668	-88.0464	221.921	-29.4592	-55.953
	75.623	-121.689	102.3	549.932	-67.8548	300.236		75.623	-69.8137	-87.2537	223.171	-29.5407	-56.1178
	75.661	-121.514	104.514	554.86	-66.9893	305.731		75.661	-69.8608	-86.4411	224.371	-29.6196	-56.2775
	75.698	-121.341	106.737	559.711	-66.0912	311.24		75.698	-69.9079	-85.6084	225.519	-29.6957	-56.4321
	75.736	-121.17	108.971	564.482	-65.1603	316.762		75.736	-69.9548	-84.7554	226.614	-29.7688	-56.5814
	75.774	-121.001	111.215	569.171	-64.1968	322.294		75.774	-70.0016	-83.8819	227.655	-29.8388	-56.7255
	75.812	-120.834	113.469	573.775	-63.2008	327.835		75.812	-70.048	-82.9877	228.639	-29.9053	-56.8642
	75.85	-120.67	115.732	578.293	-62.1724	333.381		75.85	-70.0939	-82.0727	229.565	-29.9683	-56.9973
	75.888	-120.509	118.005	582.72	-61.1115	338.932		75.888	-70.1392	-81.1366	230.433	-30.0275	-57.1249
	75.925	-120.351	120.287	587.056	-60.0186	344.484		75.925	-70.1839	-80.1795	231.239	-30.0826	-57.2468
	75.963	-120.196	122.578	591.296	-58.8936	350.036		75.963	-70.2278	-79.2011	231.982	-30.1334	-57.3631
	76.001	-120.045	124.876	595.439	-57.7369	355.585		76.001	-70.2709	-78.2014	232.661	-30.1797	-57.4736
	76.039	-119.899	127.183	599.482	-56.5486	361.128		76.039	-70.3131	-77.1802	233.275	-30.2212	-57.5784
	76.077	-119.756	129.496	603.422	-55.3292	366.664		76.077	-70.3543	-76.1376	233.821	-30.2578	-57.6775
	76.115	-119.619	131.816	607.256	-54.0787	372.189		76.115	-70.3945	-75.0734	234.297	-30.2892	-57.7709
	76.153	-119.487	134.142	610.981	-52.7975	377.702		76.153	-70.4337	-73.9876	234.704	-30.3151	-57.8587
	76.19	-119.36	136.473	614.595	-51.4861	383.2		76.19	-70.4719	-72.8804	235.038	-30.3353	-57.941
	76.228	-119.239	138.809	618.094	-50.1448	388.68		76.228	-70.5091	-71.7517	235.298	-30.3497	-58.0179
	76.266	-119.125	141.149	621.475	-48.774	394.14		76.266	-70.5452	-70.6015	235.484	-30.3578	-58.0894
	76.304	-119.017	143.492	624.737	-47.374	399.578		76.304	-70.5804	-69.43	235.592	-30.3596	-58.1558
	76.342	-118.917	145.839	627.875	-45.9456	404.991		76.342	-70.6146	-68.2372	235.623	-30.3547	-58.2172
	76.38	-118.824	148.187	630.887	-44.4889	410.376		76.38	-70.6479	-67.0233	235.575	-30.3428	-58.2737
	76.417	-118.739	150.538	633.769	-43.0045	415.733		76.417	-70.6803	-65.7885	235.446	-30.3237	-58.3256
	76.455	-118.663	152.89	636.521	-41.493	421.057		76.455	-70.7119	-64.5329	235.235	-30.2971	-58.373
	76.493	-118.596	155.242	639.137	-39.9549	426.347		76.493	-70.7427	-63.2566	234.942	-30.2628	-58.4162
	76.531	-118.539	157.596	641.616	-38.3907	431.601		76.531	-70.7729	-61.9599	234.566	-30.2204	-58.4555
	76.569	-118.492	159.949	643.954	-36.8009	436.816		76.569	-70.8026	-60.643	234.104	-30.1697	-58.4911
	76.607	-118.455	162.303	646.15	-35.1862	441.99		76.607	-70.8319	-59.3061	233.557	-30.1104	-58.5234
	76.644	-118.43	164.656	648.201	-33.5473	447.122		76.644	-70.8608	-57.9495	232.924	-30.0421	-58.5526
	76.682	-118.416	167.008	650.102	-31.8845	452.209		76.682	-70.8897	-56.5735	232.205	-29.9647	-58.5792
	76.72	-118.414	169.36	651.854	-30.1985	457.249		76.72	-70.9186	-55.1784	231.398	-29.8776	-58.6034
	76.758	-118.425	171.712	653.453	-28.4901	462.24		76.758	-70.9476	-53.7645	230.504	-29.7808	-58.6256
	76.796	-118.45	174.063	654.895	-26.7596	467.181		76.796	-70.9769	-52.3323	229.522	-29.6737	-58.6462
	76.834	-118.488	176.413	656.18	-25.0079	472.069		76.834	-71.0066	-50.8819	228.453	-29.5561	-58.6656
	76.871	-118.541	178.763	657.305	-23.2354	476.903		76.871	-71.0367	-49.4137	227.296	-29.4275	-58.6841
	76.909	-118.608	181.112	658.267	-21.4429	481.681		76.909	-71.0673	-47.9283	226.052	-29.2877	-58.7023
	76.947	-118.69	183.462	659.065	-19.6309	486.401		76.947	-71.0984	-46.4257	224.721	-29.1362	-58.7203
	76.985	-118.788	185.811	659.696	-17.8001	491.062		76.985	-71.1299	-44.9065	223.304	-28.9726	-58.7387
	77.023	-118.902	188.161	660.159	-15.9512	495.662		77.023	-71.1619	-43.3709	221.8	-28.7966	-58.7577
	77.061	-119.032	190.511	660.451	-14.0847	500.199		77.061	-71.1943	-41.8193	220.212	-28.6076	-58.7777
	77.098	-119.178	192.862	660.572	-12.2013	504.672		77.098	-71.2269	-40.2519	218.539	-28.4053	-58.799
	77.136	-119.341	195.214	660.518	-10.3015	509.08		77.136	-71.2596	-38.6691	216.783	-28.1892	-58.8217
	77.174	-119.521	197.566	660.289	-8.38618	513.421		77.174	-71.2922	-37.0713	214.945	-27.9588	-58.8461
	77.212	-119.718	199.919	659.884	-6.4557	517.693		77.212	-71.3244	-35.4587	213.026	-27.7138	-58.8725
	77.25	-119.932	202.273	659.3	-4.51072	521.896		77.25	-71.3562	-33.8317	211.028	-27.4535	-58.9007
	77.288	-120.163	204.628	658.537	-2.5518	526.027		77.288	-71.3873	-32.1906	208.951	-27.1776	-58.9311
	77.325	-120.411	206.984	657.593	-0.579569	530.086		77.325	-71.4173	-30.5356	206.798	-26.8855	-58.9634
	77.363	-120.676	209.34	656.468	1.40547	534.07		77.363	-71.4462	-28.8671	204.571	-26.5767	-58.9977
	77.401	-120.957	211.697	655.16	3.40278	537.98		77.401	-71.4735	-27.1854	202.27	-26.2508	-59.0339
	77.439	-121.254	214.056	653.669	5.41183	541.813		77.439	-71.4991	-25.4909	199.898	-25.907	-59.0716
	77.477	-121.567	216.414	651.993	7.4321	545.569		77.477	-71.5226	-23.7837	197.457	-25.5449	-59.1108
	77.515	-121.895	218.773	650.134	9.46314	549.245		77.515	-71.5439	-22.0644	194.948	-25.164	-59.1512
	77.552	-122.237	221.133	648.088	11.5045	552.841		77.552	-71.5625	-20.3332	192.374	-24.7636	-59.1924
	77.59	-122.593	223.493	645.858	13.5557	556.357		77.59	-71.5781	-18.5905	189.737	-24.3432	-59.2342
	77.628	-122.961	225.853	643.442	15.6162	559.789		77.628	-71.5906	-16.8368	187.039	-23.9023	-59.2764
	77.666	-123.342	228.213	640.84	17.6858	563.139		77.666	-71.5996	-15.0726	184.282	-23.4402	-59.3185
	77.704	-123.734	230.573	638.052	19.7641	566.403		77.704	-71.6049	-13.2984	181.468	-22.9565	-59.3604
	77.742	-124.137	232.933	635.08	21.8505	569.582		77.742	-71.6063	-11.5147	178.6	-22.4506	-59.4018
	77.779	-124.549	235.291	631.922	23.9447	572.674		77.779	-71.6035	-9.72223	175.68	-21.9219	-59.4425
	77.817	-124.969	237.648	628.58	26.0465	575.677		77.817	-71.5965	-7.92166	172.711	-21.3698	-59.4822
	77.855	-125.397	240.004	625.053	28.1554	578.592		77.855	-71.5851	-6.11365	169.694	-20.7938	-59.5208
	77.893	-125.832	242.358	621.343	30.2712	581.416		77.893	-71.5692	-4.29898	166.633	-20.1934	-59.5581
	77.931	-126.272	244.708	617.451	32.3934	584.149		77.931	-71.549	-2.47842	163.529	-19.568	-59.594
	77.969	-126.716	247.055	613.377	34.5218	586.79		77.969	-71.5242	-0.652817	160.385	-18.9169	-59.6284
	78.006	-127.164	249.398	609.122	36.6562	589.338		78.006	-71.4951	1.17699	157.204	-18.2398	-59.6613
	78.044	-127.614	251.735	604.689	38.7962	591.792		78.044	-71.4618	3.01012	153.987	-17.536	-59.6925
	78.082	-128.066	254.067	600.077	40.9416	594.15		78.082	-71.4244	4.84565	150.738	-16.805	-59.7222
	78.12	-128.517	256.391	595.289	43.0923	596.412		78.12	-71.3831	6.68263	147.459	-16.0463	-59.7503
	78.158	-128.968	258.707	590.326	45.2479	598.578		78.158	-71.3382	8.52011	144.152	-15.2594	-59.7768
	78.196	-129.417	261.014	585.19	47.4084	600.645		78.196	-71.2898	10.3571	140.82	-14.4437	-59.8018
	78.233	-129.863	263.31	579.883	49.5736	602.615		78.233	-71.2385	12.1925	137.465	-13.5988	-59.8253
	78.271	-130.305	265.595	574.408	51.7434	604.486		78.271	-71.1843	14.0253	134.091	-12.7241	-59.8474
	78.309	-130.743	267.867	568.766	53.9177	606.258		78.309	-71.1275	15.8545	130.699	-11.8191	-59.8681
	78.347	-131.174	270.126	562.96	56.0964	607.93		78.347	-71.0686	17.6789	127.292	-10.8834	-59.8876
	78.385	-131.599	272.369	556.993	58.2797	609.503		78.385	-71.0078	19.4976	123.874	-9.91647	-59.9059
	78.423	-132.017	274.595	550.869	60.4674	610.975		78.423	-70.9453	21.3095	120.445	-8.91791	-59.9231
	78.46	-132.426	276.804	544.59	62.6597	612.348		78.46	-70.8816	23.1134	117.01	-7.88713	-59.9393
	78.498	-132.826	278.994	538.159	64.8566	613.621		78.498	-70.817	24.9084	113.571	-6.82373	-59.9547
	78.536	-133.217	281.164	531.582	67.0584	614.793		78.536	-70.7517	26.6934	110.13	-5.72727	-59.9694
	78.574	-133.596	283.313	524.86	69.2651	615.866		78.574	-70.6862	28.4673	106.689	-4.59732	-59.9836
	78.612	-133.965	285.439	517.999	71.477	616.84		78.612	-70.6208	30.2291	103.253	-3.43348	-59.9974
	78.65	-134.322	287.541	511.002	73.6943	617.715		78.65	-70.5559	31.9777	99.8222	-2.23532	-60.0112
	78.687	-134.666	289.619	503.875	75.9173	618.492		78.687	-70.4919	33.7123	96.4005	-1.00241	-60.025
	78.725	-134.998	291.671	496.622	78.1464	619.171		78.725	-70.4289	35.4317	92.9902	0.265497	-60.0392
	78.763	-135.316	293.696	489.248	80.3819	619.753		78.763	-70.3674	37.1351	89.5938	1.56884	-60.054
	78.801	-135.62	295.692	481.758	82.6243	620.239		78.801	-70.3076	38.8216	86.2139	2.90789	-60.0695
	78.839	-135.91	297.66	474.157	84.874	620.63		78.839	-70.2497	40.4904	82.8531	4.28311	-60.0861
	78.877	-136.186	299.597	466.451	87.1314	620.925		78.877	-70.1939	42.1407	79.5138	5.69475	-60.104
	78.914	-136.447	301.503	458.645	89.3972	621.128		78.914	-70.1404	43.7716	76.1985	7.14309	-60.1233
	78.952	-136.693	303.376	450.746	91.6718	621.238		78.952	-70.0893	45.3827	72.9097	8.62843	-60.1443
	78.99	-136.923	305.215	442.759	93.956	621.257		78.99	-70.0408	46.9731	69.6497	10.151	-60.167
	79.028	-137.139	307.019	434.689	96.2502	621.185		79.028	-69.9948	48.5424	66.4209	11.7111	-60.1916
	79.066	-137.339	308.787	426.544	98.5553	621.024		79.066	-69.9515	50.0902	63.2257	13.3089	-60.2182
	79.104	-137.524	310.518	418.33	100.872	620.774		79.104	-69.9108	51.6158	60.0661	14.9445	-60.2468
	79.141	-137.693	312.21	410.052	103.201	620.438		79.141	-69.8727	53.119	56.9446	16.618	-60.2774
	79.179	-137.847	313.861	401.718	105.543	620.016		79.179	-69.8371	54.5994	53.8629	18.3298	-60.3102
	79.217	-137.986	315.471	393.335	107.899	619.509		79.217	-69.8039	56.0565	50.8232	20.0797	-60.3449
	79.255	-138.108	317.039	384.907	110.27	618.918		79.255	-69.7729	57.4902	47.8275	21.868	-60.3816
	79.293	-138.216	318.562	376.443	112.656	618.245		79.293	-69.7441	58.9002	44.8774	23.6945	-60.42
	79.331	-138.307	320.039	367.949	115.059	617.49		79.331	-69.7173	60.2862	41.9749	25.5594	-60.4601
	79.368	-138.382	321.469	359.431	117.48	616.654		79.368	-69.6924	61.6479	39.1214	27.4625	-60.5016
	79.406	-138.442	322.85	350.897	119.919	615.739		79.406	-69.6691	62.9854	36.3186	29.4039	-60.5444
	79.444	-138.486	324.18	342.352	122.378	614.746		79.444	-69.6473	64.2981	33.5678	31.3833	-60.588
	79.482	-138.514	325.458	333.803	124.857	613.674		79.482	-69.6269	65.586	30.8703	33.4007	-60.6322
	79.52	-138.526	326.683	325.257	127.358	612.526		79.52	-69.6076	66.8489	28.227	35.4557	-60.6767
	79.558	-138.522	327.852	316.72	129.881	611.302		79.558	-69.5894	68.0866	25.6392	37.5484	-60.7211
	79.595	-138.502	328.963	308.199	132.427	610.002		79.595	-69.572	69.2988	23.1076	39.6783	-60.7653
	79.633	-138.466	330.016	299.699	134.998	608.627		79.633	-69.5552	70.4855	20.6331	41.8452	-60.8089
	79.671	-138.413	331.008	291.227	137.595	607.178		79.671	-69.539	71.6463	18.2163	44.0487	-60.8515
	79.709	-138.344	331.937	282.789	140.218	605.655		79.709	-69.5231	72.781	15.8578	46.2884	-60.8931
	79.747	-138.259	332.803	274.39	142.869	604.058		79.747	-69.5075	73.8894	13.5578	48.5639	-60.9333
	79.785	-138.157	333.602	266.037	145.548	602.388		79.785	-69.492	74.9711	11.3168	50.8747	-60.972
	79.822	-138.039	334.333	257.735	148.256	600.646		79.822	-69.4766	76.0261	9.13461	53.2203	-61.0088
	79.86	-137.904	334.994	249.488	150.995	598.83		79.86	-69.4613	77.0539	7.0114	55.6002	-61.0438
	79.898	-137.753	335.584	241.303	153.766	596.941		79.898	-69.4461	78.0543	4.94693	58.0138	-61.0766
	79.936	-137.587	336.099	233.184	156.568	594.979		79.936	-69.431	79.0271	2.94118	60.4606	-61.1072
	79.974	-137.405	336.539	225.136	159.403	592.945		79.974	-69.4162	79.9718	0.9937	62.9399	-61.1353
	80.012	-137.208	336.901	217.164	162.273	590.836		80.012	-69.4017	80.8883	-0.895949	65.4511	-61.1609
	80.049	-136.996	337.183	209.272	165.177	588.654		80.049	-69.3878	81.7761	-2.7283	67.9936	-61.1839
	80.087	-136.77	337.382	201.464	168.116	586.397		80.087	-69.3747	82.6352	-4.50386	70.5666	-61.2041
	80.125	-136.53	337.498	193.745	171.092	584.066		80.125	-69.3625	83.4651	-6.22353	73.1695	-61.2215
	80.163	-136.277	337.527	186.117	174.105	581.66		80.163	-69.3516	84.2655	-7.88799	75.8015	-61.236
	80.201	-136.012	337.469	178.586	177.156	579.178		80.201	-69.3422	85.0362	-9.49814	78.4619	-61.2474
	80.239	-135.734	337.321	171.154	180.245	576.62		80.239	-69.3345	85.7767	-11.0547	81.1498	-61.2559
	80.276	-135.445	337.081	163.824	183.373	573.986		80.276	-69.3288	86.4868	-12.5586	83.8646	-61.2612
	80.314	-135.146	336.749	156.601	186.541	571.275		80.314	-69.3252	87.1661	-14.0108	86.6054	-61.2635
	80.352	-134.836	336.321	149.486	189.75	568.486		80.352	-69.3241	87.8144	-15.4124	89.3714	-61.2626
	80.39	-134.518	335.797	142.483	193.001	565.619		80.39	-69.3255	88.4313	-16.7642	92.1616	-61.2584
	80.428	-134.191	335.176	135.595	196.293	562.674		80.428	-69.3297	89.0166	-18.0675	94.9752	-61.2511
	80.466	-133.857	334.456	128.823	199.627	559.65		80.466	-69.3367	89.5699	-19.3232	97.8113	-61.2406
	80.503	-133.517	333.635	122.171	203.005	556.546		80.503	-69.3469	90.091	-20.5324	100.669	-61.2269
	80.541	-133.171	332.712	115.64	206.426	553.363		80.541	-69.3602	90.5796	-21.6961	103.547	-61.21
	80.579	-132.82	331.688	109.233	209.891	550.099		80.579	-69.3769	91.0353	-22.8155	106.444	-61.19
	80.617	-132.466	330.56	102.951	213.401	546.755		80.617	-69.397	91.458	-23.8915	109.361	-61.167
	80.655	-132.109	329.327	96.7956	216.955	543.329		80.655	-69.4206	91.8475	-24.9253	112.294	-61.1411
	80.693	-131.75	327.99	90.769	220.555	539.822		80.693	-69.4479	92.2033	-25.9178	115.244	-61.1124
	80.731	-131.39	326.548	84.872	224.2	536.233		80.731	-69.4788	92.5254	-26.8704	118.209	-61.0812
	80.768	-131.03	324.999	79.1054	227.891	532.561		80.768	-69.5134	92.8135	-27.7839	121.188	-61.0476
	80.806	-130.672	323.345	73.4709	231.628	528.807		80.806	-69.5516	93.0675	-28.6595	124.181	-61.0118
	80.844	-130.316	321.584	67.9693	235.412	524.97		80.844	-69.5934	93.2871	-29.4982	127.185	-60.9741
	80.882	-129.962	319.717	62.6003	239.241	521.05		80.882	-69.6387	93.4723	-30.3009	130.2	-60.9345
	80.92	-129.613	317.744	57.3654	243.118	517.047		80.92	-69.6873	93.623	-31.0688	133.224	-60.8934
	80.958	-129.268	315.665	52.2648	247.04	512.96		80.958	-69.739	93.7391	-31.8028	136.257	-60.8509
	80.995	-128.93	313.48	47.2983	251.01	508.789		80.995	-69.7937	93.8207	-32.5038	139.297	-60.8072
	81.033	-128.598	311.19	42.4659	255.026	504.534		81.033	-69.851	93.8677	-33.173	142.342	-60.7626
	81.071	-128.273	308.796	37.7679	259.088	500.195		81.071	-69.9108	93.8801	-33.8112	145.393	-60.7172
	81.109	-127.956	306.299	33.2043	263.198	495.771		81.109	-69.9727	93.858	-34.4193	148.447	-60.6712
	81.147	-127.648	303.698	28.774	267.353	491.263		81.147	-70.0364	93.8016	-34.9982	151.503	-60.6248
	81.185	-127.349	300.996	24.477	271.555	486.671		81.185	-70.1015	93.7108	-35.5489	154.561	-60.5782
	81.222	-127.06	298.194	20.313	275.802	481.995		81.222	-70.1678	93.5858	-36.0722	157.618	-60.5314
	81.26	-126.781	295.293	16.2807	280.095	477.234		81.26	-70.235	93.4269	-36.5689	160.674	-60.4848
	81.298	-126.512	292.295	12.3792	284.434	472.39		81.298	-70.3027	93.2338	-37.0401	163.727	-60.4384
	81.336	-126.254	289.201	8.60797	288.817	467.462		81.336	-70.3705	93.0069	-37.4865	166.776	-60.3923
	81.374	-126.008	286.013	4.96592	293.244	462.45		81.374	-70.4383	92.7461	-37.9091	169.82	-60.3467
	81.412	-125.772	282.732	1.45105	297.714	457.355		81.412	-70.5057	92.4516	-38.3087	172.857	-60.3017
	81.449	-125.548	279.362	-1.93742	302.228	452.177		81.449	-70.5725	92.1233	-38.6864	175.887	-60.2574
	81.487	-125.336	275.903	-5.20104	306.783	446.916		81.487	-70.6384	91.7614	-39.0429	178.907	-60.2139
	81.525	-125.134	272.358	-8.34219	311.381	441.573		81.525	-70.7033	91.3659	-39.3792	181.918	-60.1715
	81.563	-124.945	268.729	-11.3621	316.018	436.148		81.563	-70.7668	90.9367	-39.6961	184.917	-60.13
	81.601	-124.766	265.018	-14.2628	320.695	430.643		81.601	-70.8288	90.4738	-39.9946	187.903	-60.0897
	81.639	-124.599	261.228	-17.0466	325.411	425.057		81.639	-70.889	89.9772	-40.2756	190.874	-60.0507
	81.676	-124.442	257.362	-19.7158	330.164	419.392		81.676	-70.9473	89.4469	-40.5399	193.831	-60.0129
	81.714	-124.296	253.422	-22.2723	334.954	413.649		81.714	-71.0033	88.883	-40.7883	196.77	-59.9767
	81.752	-124.161	249.411	-24.7184	339.779	407.828		81.752	-71.057	88.2855	-41.0218	199.692	-59.942
	81.79	-124.035	245.331	-27.0572	344.638	401.932		81.79	-71.1081	87.6543	-41.2411	202.594	-59.909
	81.828	-123.919	241.187	-29.2906	349.529	395.96		81.828	-71.1564	86.9895	-41.4472	205.475	-59.8778
	81.866	-123.811	236.98	-31.4213	354.452	389.916		81.866	-71.2019	86.2911	-41.6408	208.333	-59.8485
	81.903	-123.713	232.714	-33.4525	359.404	383.8		81.903	-71.2444	85.5591	-41.8228	211.169	-59.821
	81.941	-123.623	228.392	-35.3868	364.385	377.614		81.941	-71.2838	84.7937	-41.994	213.979	-59.7955
	81.979	-123.54	224.018	-37.227	369.392	371.36		81.979	-71.3202	83.995	-42.1552	216.763	-59.7719
	82.017	-123.465	219.593	-38.9759	374.424	365.04		82.017	-71.3534	83.1633	-42.3072	219.519	-59.7502
	82.055	-123.397	215.123	-40.6368	379.479	358.657		82.055	-71.3834	82.2986	-42.4507	222.246	-59.7302
	82.093	-123.335	210.61	-42.2125	384.554	352.212		82.093	-71.4103	81.4012	-42.5864	224.942	-59.712
	82.13	-123.279	206.058	-43.7059	389.649	345.708		82.13	-71.434	80.4713	-42.715	227.607	-59.6954
	82.168	-123.228	201.469	-45.1201	394.762	339.148		82.168	-71.4546	79.5093	-42.8371	230.238	-59.6802
	82.206	-123.182	196.849	-46.4584	399.889	332.534		82.206	-71.4721	78.5157	-42.9533	232.834	-59.6663
	82.244	-123.139	192.2	-47.7233	405.028	325.869		82.244	-71.4865	77.4907	-43.0643	235.394	-59.6536
	82.282	-123.1	187.526	-48.9178	410.179	319.157		82.282	-71.4979	76.4348	-43.1704	237.916	-59.6419
	82.32	-123.064	182.831	-50.0451	415.337	312.4		82.32	-71.5063	75.3485	-43.2722	240.399	-59.6309
	82.357	-123.03	178.119	-51.1079	420.501	305.602		82.357	-71.5117	74.2321	-43.3703	242.841	-59.6206
	82.395	-122.997	173.393	-52.1089	425.668	298.767		82.395	-71.5141	73.0863	-43.4648	245.24	-59.6108
	82.433	-122.965	168.658	-53.051	430.836	291.897		82.433	-71.5135	71.9116	-43.5564	247.595	-59.6013
	82.471	-122.934	163.916	-53.937	436.001	284.996		82.471	-71.51	70.7085	-43.6452	249.904	-59.5921
	82.509	-122.903	159.172	-54.7694	441.161	278.069		82.509	-71.5036	69.4778	-43.7316	252.166	-59.5829
	82.547	-122.872	154.429	-55.5507	446.312	271.119		82.547	-71.4944	68.2199	-43.8159	254.379	-59.5737
	82.584	-122.84	149.691	-56.2838	451.453	264.15		82.584	-71.4822	66.9356	-43.8983	256.541	-59.5644
	82.622	-122.807	144.961	-56.971	456.578	257.165		82.622	-71.4673	65.6255	-43.979	258.65	-59.5551
	82.66	-122.773	140.244	-57.6147	461.686	250.17		82.66	-71.4498	64.2903	-44.0581	260.704	-59.5456
	82.698	-122.738	135.541	-58.2177	466.773	243.167		82.698	-71.4296	62.9309	-44.1358	262.703	-59.536
	82.736	-122.701	130.858	-58.7819	471.834	236.161		82.736	-71.4069	61.548	-44.2123	264.643	-59.5263
	82.774	-122.663	126.196	-59.3099	476.868	229.156		82.774	-71.3819	60.1423	-44.2875	266.523	-59.5166
	82.811	-122.623	121.559	-59.8039	481.868	222.156		82.811	-71.3545	58.7148	-44.3617	268.342	-59.5069
	82.849	-122.581	116.95	-60.266	486.833	215.166		82.849	-71.3249	57.2662	-44.4348	270.097	-59.4974
	82.887	-122.538	112.372	-60.6982	491.758	208.188		82.887	-71.2932	55.7974	-44.5068	271.786	-59.488
	82.925	-122.494	107.828	-61.1025	496.639	201.228		82.925	-71.2593	54.3094	-44.5779	273.408	-59.4789
	82.963	-122.448	103.321	-61.4808	501.472	194.289		82.963	-71.2234	52.8029	-44.648	274.961	-59.4703
	83.001	-122.401	98.8526	-61.8348	506.252	187.376		83.001	-71.1854	51.279	-44.7169	276.442	-59.4621
	83.038	-122.352	94.426	-62.1662	510.977	180.492		83.038	-71.1453	49.7387	-44.7848	277.851	-59.4546
	83.076	-122.303	90.0437	-62.4767	515.641	173.643		83.076	-71.1033	48.1829	-44.8516	279.186	-59.4479
	83.114	-122.253	85.7081	-62.7676	520.241	166.831		83.114	-71.0591	46.6127	-44.9171	280.443	-59.4421
	83.152	-122.201	81.4212	-63.0403	524.772	160.061		83.152	-71.0129	45.029	-44.9814	281.623	-59.4373
	83.19	-122.149	77.1853	-63.2962	529.229	153.337		83.19	-70.9647	43.4329	-45.0443	282.723	-59.4338
	83.228	-122.096	73.0026	-63.5364	533.609	146.662		83.228	-70.9144	41.8255	-45.1059	283.741	-59.4317
	83.265	-122.042	68.8749	-63.7621	537.907	140.042		83.265	-70.8621	40.2078	-45.1659	284.676	-59.4311
	83.303	-121.988	64.8038	-63.9743	542.118	133.479		83.303	-70.8077	38.5808	-45.2245	285.526	-59.4322
	83.341	-121.933	60.7914	-64.174	546.238	126.977		83.341	-70.7514	36.9456	-45.2815	286.29	-59.4351
	83.379	-121.877	56.8388	-64.3622	550.263	120.541		83.379	-70.6931	35.3032	-45.337	286.966	-59.44
	83.417	-121.82	52.9475	-64.5398	554.186	114.172		83.417	-70.633	33.6547	-45.3909	287.552	-59.447
	83.455	-121.763	49.1189	-64.7077	558.005	107.875		83.455	-70.5711	32.0011	-45.4432	288.049	-59.4562
	83.492	-121.706	45.3537	-64.8667	561.714	101.654		83.492	-70.5074	30.3433	-45.4939	288.453	-59.4677
	83.53	-121.648	41.6528	-65.0175	565.308	95.5097		83.53	-70.4422	28.6825	-45.5431	288.764	-59.4815
	83.568	-121.59	38.0171	-65.161	568.784	89.4468		83.568	-70.3754	27.0197	-45.5907	288.98	-59.4977
	83.606	-121.532	34.4474	-65.2979	572.136	83.4677		83.606	-70.3073	25.3558	-45.6368	289.101	-59.5162
	83.644	-121.474	30.9438	-65.4288	575.359	77.5752		83.644	-70.2377	23.6918	-45.6815	289.126	-59.537
	83.682	-121.417	27.5072	-65.5542	578.449	71.7718		83.682	-70.167	22.0287	-45.7247	289.053	-59.5601
	83.719	-121.36	24.1381	-65.6747	581.403	66.0601		83.719	-70.095	20.3677	-45.7665	288.882	-59.5854
	83.757	-121.304	20.8365	-65.7907	584.214	60.4426		83.757	-70.0219	18.7097	-45.807	288.612	-59.6129
	83.795	-121.248	17.6028	-65.9025	586.88	54.9214		83.795	-69.9478	17.0558	-45.8461	288.242	-59.6423
	83.833	-121.194	14.4377	-66.0106	589.395	49.4989		83.833	-69.8727	15.4069	-45.8841	287.772	-59.6736
	83.871	-121.141	11.3412	-66.1151	591.756	44.1771		83.871	-69.7966	13.7642	-45.9208	287.202	-59.7067
	83.909	-121.088	8.31328	-66.2163	593.958	38.958		83.909	-69.7197	12.1286	-45.9565	286.53	-59.7413
	83.946	-121.037	5.35458	-66.3144	595.998	33.8433		83.946	-69.6421	10.5011	-45.9911	285.757	-59.7772
	83.984	-120.988	2.46469	-66.4095	597.872	28.8348		83.984	-69.5638	8.88279	-46.0247	284.882	-59.8143
	84.022	-120.939	-0.356417	-66.5018	599.576	23.934		84.022	-69.4849	7.27455	-46.0574	283.906	-59.8522
	84.06	-120.892	-3.1086	-66.5912	601.106	19.1423		84.06	-69.4055	5.67729	-46.0892	282.828	-59.8908
	84.098	-120.846	-5.79202	-66.678	602.459	14.4614		84.098	-69.3256	4.09199	-46.1201	281.649	-59.9296
	84.136	-120.802	-8.40732	-66.7622	603.632	9.89156		84.136	-69.2455	2.51955	-46.1503	280.368	-59.9683
	84.173	-120.758	-10.9544	-66.8437	604.621	5.4346		84.173	-69.1652	0.960836	-46.1798	278.986	-60.0067
	84.211	-120.716	-13.4337	-66.9227	605.423	1.09115		84.211	-69.0847	-0.583226	-46.2085	277.504	-60.0444
	84.249	-120.674	-15.8458	-66.9991	606.036	-3.13781		84.249	-69.0041	-2.11181	-46.2366	275.922	-60.0812
	84.287	-120.633	-18.1911	-67.0729	606.457	-7.25235		84.287	-68.9235	-3.62406	-46.264	274.24	-60.1166
	84.325	-120.593	-20.4698	-67.144	606.683	-11.2514		84.325	-68.8429	-5.11924	-46.2908	272.459	-60.1504
	84.363	-120.553	-22.6828	-67.2124	606.712	-15.1347		84.363	-68.7624	-6.59653	-46.3169	270.58	-60.1823
	84.4	-120.514	-24.8307	-67.278	606.541	-18.9019		84.4	-68.682	-8.05521	-46.3424	268.604	-60.2121
	84.438	-120.475	-26.9137	-67.3408	606.168	-22.5536		84.438	-68.6018	-9.49459	-46.3672	266.532	-60.2396
	84.476	-120.437	-28.933	-67.4006	605.593	-26.0894		84.476	-68.5217	-10.9139	-46.3915	264.365	-60.2644
	84.514	-120.398	-30.8894	-67.4574	604.811	-29.5096		84.514	-68.442	-12.3126	-46.4151	262.105	-60.2865
	84.552	-120.36	-32.7835	-67.5111	603.824	-32.8146		84.552	-68.3625	-13.6899	-46.438	259.752	-60.3057
	84.59	-120.322	-34.6164	-67.5617	602.628	-36.0057		84.59	-68.2835	-15.0454	-46.4603	257.307	-60.3217
	84.627	-120.285	-36.3893	-67.6091	601.222	-39.0829		84.627	-68.2051	-16.3785	-46.482	254.773	-60.3345
	84.665	-120.247	-38.103	-67.6532	599.606	-42.0475		84.665	-68.1274	-17.6887	-46.5029	252.152	-60.3441
	84.703	-120.211	-39.7586	-67.6941	597.78	-44.9005		84.703	-68.0505	-18.9756	-46.5232	249.444	-60.3503
	84.741	-120.174	-41.3576	-67.7316	595.742	-47.6436		84.741	-67.9746	-20.2386	-46.5428	246.651	-60.3531
	84.779	-120.138	-42.901	-67.7658	593.491	-50.2777		84.779	-67.8998	-21.4774	-46.5616	243.776	-60.3525
	84.817	-120.103	-44.39	-67.7965	591.028	-52.8047		84.817	-67.8264	-22.6917	-46.5797	240.822	-60.3485
	84.854	-120.068	-45.826	-67.8237	588.354	-55.2259		84.854	-67.7544	-23.8812	-46.5971	237.788	-60.3413
	84.892	-120.034	-47.2103	-67.8472	585.469	-57.5439		84.892	-67.684	-25.0457	-46.6136	234.68	-60.331
	84.93	-120	-48.544	-67.867	582.372	-59.76		84.93	-67.6152	-26.1848	-46.6294	231.497	-60.3175
	84.968	-119.967	-49.8287	-67.8827	579.066	-61.8764		84.968	-67.5483	-27.2985	-46.6443	228.244	-60.3012
	85.006	-119.935	-51.0655	-67.8944	575.551	-63.8951		85.006	-67.4831	-28.3867	-46.6583	224.923	-60.2823
	85.044	-119.903	-52.2558	-67.9018	571.829	-65.8189		85.044	-67.4199	-29.4491	-46.6715	221.536	-60.2608
	85.081	-119.873	-53.401	-67.9046	567.902	-67.6495		85.081	-67.3585	-30.4858	-46.6837	218.087	-60.237
	85.119	-119.842	-54.5024	-67.9028	563.772	-69.3896		85.119	-67.2992	-31.4968	-46.695	214.578	-60.2112
	85.157	-119.812	-55.5612	-67.896	559.441	-71.0415		85.157	-67.2417	-32.4821	-46.7053	211.012	-60.1837
	85.195	-119.783	-56.5789	-67.8841	554.912	-72.6082		85.195	-67.1862	-33.4418	-46.7147	207.392	-60.1547
	85.233	-119.753	-57.5569	-67.867	550.187	-74.0918		85.233	-67.1327	-34.376	-46.7231	203.722	-60.1245
	85.271	-119.724	-58.4964	-67.8446	545.271	-75.4952		85.271	-67.081	-35.2848	-46.7306	200.005	-60.0934
	85.308	-119.695	-59.3989	-67.8167	540.165	-76.8209		85.308	-67.0313	-36.1685	-46.7371	196.244	-60.0616
	85.346	-119.666	-60.2659	-67.7834	534.874	-78.0722		85.346	-66.9833	-37.0271	-46.7426	192.442	-60.0295
	85.384	-119.637	-61.0988	-67.7446	529.403	-79.2515		85.384	-66.9372	-37.8608	-46.7473	188.603	-59.9973
	85.422	-119.608	-61.899	-67.7005	523.753	-80.3617		85.422	-66.8928	-38.6701	-46.7512	184.73	-59.9653
	85.46	-119.579	-62.668	-67.651	517.931	-81.4058		85.46	-66.8501	-39.4551	-46.7542	180.828	-59.9337
	85.498	-119.55	-63.4076	-67.5964	511.939	-82.387		85.498	-66.8091	-40.2162	-46.7565	176.898	-59.9026
	85.536	-119.52	-64.1189	-67.5369	505.785	-83.3078		85.536	-66.7697	-40.9537	-46.7581	172.945	-59.8724
	85.573	-119.491	-64.8037	-67.4726	499.471	-84.1715		85.573	-66.7318	-41.6679	-46.7591	168.973	-59.8431
	85.611	-119.462	-65.4634	-67.4039	493.004	-84.9808		85.611	-66.6954	-42.3592	-46.7595	164.985	-59.815
	85.649	-119.433	-66.0993	-67.3309	486.388	-85.7388		85.649	-66.6603	-43.0279	-46.7595	160.984	-59.788
	85.687	-119.404	-66.7128	-67.2539	479.631	-86.4481		85.687	-66.6265	-43.6745	-46.759	156.974	-59.7624
	85.725	-119.375	-67.305	-67.1732	472.738	-87.1114		85.725	-66.5937	-44.2994	-46.7582	152.959	-59.7383
	85.763	-119.346	-67.877	-67.0889	465.714	-87.7314		85.763	-66.5619	-44.9029	-46.7572	148.942	-59.7156
	85.8	-119.317	-68.4298	-67.0012	458.566	-88.3108		85.8	-66.531	-45.4854	-46.7559	144.927	-59.6944
	85.838	-119.288	-68.9643	-66.9102	451.302	-88.8518		85.838	-66.5006	-46.0472	-46.7544	140.916	-59.6746
	85.876	-119.258	-69.4812	-66.8162	443.926	-89.3568		85.876	-66.4708	-46.5889	-46.7528	136.915	-59.6563
	85.914	-119.228	-69.9812	-66.7191	436.447	-89.8281		85.914	-66.4414	-47.1107	-46.7512	132.925	-59.6394
	85.952	-119.198	-70.465	-66.6192	428.872	-90.268		85.952	-66.4122	-47.6133	-46.7497	128.95	-59.6237
	85.99	-119.166	-70.9331	-66.5167	421.206	-90.6786		85.99	-66.3832	-48.0971	-46.7483	124.994	-59.6092
	86.027	-119.134	-71.3861	-66.4115	413.458	-91.062		86.027	-66.3542	-48.5626	-46.7472	121.06	-59.5958
	86.065	-119.101	-71.8246	-66.3039	405.635	-91.4201		86.065	-66.3251	-49.0102	-46.7465	117.15	-59.5832
	86.103	-119.067	-72.2489	-66.1942	397.743	-91.7548		86.103	-66.2958	-49.4404	-46.7462	113.267	-59.5714
	86.141	-119.032	-72.6594	-66.0825	389.791	-92.0681		86.141	-66.2663	-49.8539	-46.7464	109.416	-59.5601
	86.179	-118.995	-73.0566	-65.9689	381.785	-92.3615		86.179	-66.2365	-50.2511	-46.7474	105.597	-59.5491
	86.217	-118.957	-73.4408	-65.8539	373.733	-92.6367		86.217	-66.2061	-50.6327	-46.7491	101.815	-59.5382
	86.254	-118.918	-73.8122	-65.7376	365.642	-92.8953		86.254	-66.1752	-50.9991	-46.7516	98.0719	-59.5273
	86.292	-118.877	-74.171	-65.6203	357.519	-93.1386		86.292	-66.1436	-51.3508	-46.755	94.3699	-59.5161
	86.33	-118.834	-74.5174	-65.5021	349.372	-93.368		86.33	-66.1112	-51.6883	-46.7593	90.7114	-59.5044
	86.368	-118.79	-74.8515	-65.3833	341.208	-93.5847		86.368	-66.0778	-52.0122	-46.7647	87.0991	-59.492
	86.406	-118.744	-75.1734	-65.2641	333.035	-93.7899		86.406	-66.0435	-52.3229	-46.7711	83.5349	-59.4788
	86.444	-118.697	-75.483	-65.1447	324.859	-93.9844		86.444	-66.0081	-52.6209	-46.7786	80.0211	-59.4645
	86.481	-118.648	-75.7804	-65.0254	316.687	-94.1694		86.481	-65.9716	-52.9067	-46.7872	76.5595	-59.449
	86.519	-118.598	-76.0655	-64.9062	308.527	-94.3457		86.519	-65.9338	-53.1808	-46.797	73.152	-59.4321
	86.557	-118.546	-76.3385	-64.7876	300.385	-94.514		86.557	-65.8949	-53.4438	-46.808	69.8003	-59.4136
	86.595	-118.493	-76.5992	-64.6695	292.268	-94.6752		86.595	-65.8548	-53.6962	-46.8202	66.5062	-59.3934
	86.633	-118.438	-76.8478	-64.5522	284.183	-94.8299		86.633	-65.8135	-53.9383	-46.8336	63.2708	-59.3713
	86.671	-118.383	-77.084	-64.4359	276.136	-94.9788		86.671	-65.7711	-54.1708	-46.8483	60.0956	-59.3472
	86.708	-118.326	-77.308	-64.3206	268.133	-95.1223		86.708	-65.7277	-54.394	-46.8643	56.9818	-59.3211
	86.746	-118.269	-77.5196	-64.2065	260.181	-95.261		86.746	-65.6834	-54.6086	-46.8814	53.9307	-59.2929
	86.784	-118.211	-77.7186	-64.0936	252.286	-95.3953		86.784	-65.6381	-54.8149	-46.8998	50.9432	-59.2625
	86.822	-118.152	-77.9051	-63.9819	244.454	-95.5256		86.822	-65.5921	-55.0134	-46.9192	48.0203	-59.2299
	86.86	-118.092	-78.0787	-63.8714	236.691	-95.6522		86.86	-65.5453	-55.2046	-46.9397	45.1627	-59.1951
	86.898	-118.031	-78.2394	-63.762	229.002	-95.7754		86.898	-65.4979	-55.3888	-46.9612	42.371	-59.1581
	86.935	-117.969	-78.3867	-63.6537	221.393	-95.8953		86.935	-65.4499	-55.5666	-46.9836	39.6458	-59.119
	86.973	-117.906	-78.5206	-63.5463	213.869	-96.0121		86.973	-65.4014	-55.7382	-47.0068	36.9876	-59.0778
	87.011	-117.842	-78.6407	-63.4396	206.436	-96.126		87.011	-65.3524	-55.9043	-47.0307	34.3961	-59.0346
	87.049	-117.778	-78.7468	-63.3336	199.097	-96.2372		87.049	-65.303	-56.0651	-47.0553	31.8716	-58.9895
	87.087	-117.712	-78.8388	-63.228	191.859	-96.3455		87.087	-65.2533	-56.221	-47.0803	29.4142	-58.9425
	87.125	-117.645	-78.9163	-63.1226	184.725	-96.4512		87.125	-65.2032	-56.3723	-47.1058	27.0237	-58.8939
	87.162	-117.577	-78.9794	-63.0173	177.701	-96.5542		87.162	-65.1527	-56.5194	-47.1316	24.6998	-58.8438
	87.2	-117.507	-79.028	-62.912	170.789	-96.6547		87.2	-65.1019	-56.6626	-47.1575	22.4421	-58.7922
	87.238	-117.436	-79.062	-62.8065	163.994	-96.7526		87.238	-65.0509	-56.8021	-47.1835	20.2504	-58.7394
	87.276	-117.364	-79.0816	-62.7009	157.319	-96.848		87.276	-64.9995	-56.9383	-47.2094	18.124	-58.6855
	87.314	-117.29	-79.0868	-62.5951	150.767	-96.9412		87.314	-64.9478	-57.0712	-47.235	16.0625	-58.6306
	87.352	-117.216	-79.078	-62.4892	144.342	-97.0321		87.352	-64.896	-57.2012	-47.2604	14.0652	-58.5748
	87.389	-117.14	-79.0554	-62.3832	138.046	-97.1211		87.389	-64.8439	-57.3284	-47.2854	12.1313	-58.5183
	87.427	-117.062	-79.0196	-62.2772	131.883	-97.2083		87.427	-64.7917	-57.4529	-47.3098	10.26	-58.4612
	87.465	-116.984	-78.971	-62.1716	125.853	-97.294		87.465	-64.7393	-57.575	-47.3336	8.45072	-58.4037
	87.503	-116.906	-78.9101	-62.0664	119.958	-97.3784		87.503	-64.6869	-57.6949	-47.3567	6.70254	-58.3457
	87.541	-116.826	-78.8377	-61.9619	114.202	-97.4618		87.541	-64.6345	-57.8126	-47.379	5.01449	-58.2874
	87.579	-116.746	-78.7543	-61.8584	108.584	-97.5446		87.579	-64.5821	-57.9283	-47.4004	3.38562	-58.2289
	87.616	-116.666	-78.6607	-61.756	103.107	-97.6269		87.616	-64.5297	-58.0421	-47.4209	1.81492	-58.1704
	87.654	-116.586	-78.5575	-61.655	97.7719	-97.7092		87.654	-64.4773	-58.1542	-47.4404	0.301345	-58.1118
	87.692	-116.506	-78.4454	-61.5555	92.579	-97.7914		87.692	-64.425	-58.2646	-47.4588	-1.1561	-58.0533
	87.73	-116.427	-78.325	-61.4579	87.5295	-97.874		87.73	-64.3728	-58.3737	-47.4761	-2.55874	-57.9949
	87.768	-116.348	-78.197	-61.3622	82.6231	-97.9569		87.768	-64.3205	-58.4813	-47.4923	-3.90764	-57.9368
	87.806	-116.279	-77.9926	-61.2899	79.2079	-98.0347		87.806	-64.2628	-58.5967	-47.4991	-5.20408	-57.8833
	87.843	-116.212	-77.7787	-61.2173	75.9914	-98.1078		87.843	-64.2061	-58.7106	-47.505	-6.02913	-57.8314
	87.881	-116.145	-77.5627	-61.1434	72.8645	-98.1777		87.881	-64.1505	-58.823	-47.5101	-6.82871	-57.7808
	87.919	-116.079	-77.346	-61.0688	69.8018	-98.2456		87.919	-64.0958	-58.9341	-47.5147	-7.61024	-57.7311
	87.957	-116.013	-77.1297	-60.9942	66.7832	-98.3124		87.957	-64.0418	-59.044	-47.519	-8.37853	-57.6822
	87.995	-115.948	-76.9144	-60.9198	63.7945	-98.3788		87.995	-63.9882	-59.153	-47.523	-9.13727	-57.6338
	88.033	-115.883	-76.7005	-60.846	60.8263	-98.4454		88.033	-63.935	-59.2611	-47.5268	-9.88904	-57.5858
	88.07	-115.818	-76.488	-60.7729	57.8728	-98.5123		88.07	-63.8819	-59.3687	-47.5306	-10.6355	-57.5379
	88.108	-115.754	-76.277	-60.7007	54.9308	-98.5798		88.108	-63.829	-59.4758	-47.5343	-11.3775	-57.4902
	88.146	-115.689	-76.0673	-60.6295	51.9988	-98.648		88.146	-63.7761	-59.5827	-47.5379	-12.1156	-57.4426
	88.184	-115.625	-75.8588	-60.5592	49.0763	-98.717		88.184	-63.7231	-59.6893	-47.5416	-12.85	-57.395
	88.222	-115.562	-75.6512	-60.49	46.1633	-98.7866		88.222	-63.6701	-59.7958	-47.5452	-13.5807	-57.3475
	88.26	-115.498	-75.4445	-60.4218	43.2605	-98.8569		88.26	-63.617	-59.9022	-47.5489	-14.3077	-57.3
	88.297	-115.435	-75.2385	-60.3546	40.3685	-98.9278		88.297	-63.5638	-60.0087	-47.5526	-15.0308	-57.2525
	88.335	-115.372	-75.0328	-60.2883	37.488	-98.9993		88.335	-63.5105	-60.1153	-47.5563	-15.7499	-57.2049
	88.373	-115.31	-74.8275	-60.223	34.6198	-99.0713		88.373	-63.457	-60.222	-47.56	-16.4649	-57.1574
	88.411	-115.248	-74.6224	-60.1586	31.7647	-99.1436		88.411	-63.4033	-60.3288	-47.5638	-17.1756	-57.1099
	88.449	-115.186	-74.4172	-60.095	28.9233	-99.2164		88.449	-63.3496	-60.4359	-47.5675	-17.8819	-57.0623
	88.487	-115.124	-74.2119	-60.0322	26.0963	-99.2893		88.487	-63.2956	-60.5432	-47.5713	-18.5838	-57.0148
	88.524	-115.062	-74.0063	-59.9701	23.2843	-99.3625		88.524	-63.2415	-60.6507	-47.5751	-19.2811	-56.9672
	88.562	-115.001	-73.8003	-59.9088	20.4878	-99.4358		88.562	-63.1873	-60.7584	-47.5789	-19.9739	-56.9197
	88.6	-114.941	-73.5938	-59.8481	17.7073	-99.5092		88.6	-63.1329	-60.8664	-47.5827	-20.662	-56.8721
	88.638	-114.88	-73.3866	-59.7879	14.9433	-99.5825		88.638	-63.0783	-60.9747	-47.5865	-21.3455	-56.8246
	88.676	-114.82	-73.1788	-59.7283	12.1962	-99.6558		88.676	-63.0237	-61.0832	-47.5902	-22.0243	-56.7771
	88.714	-114.76	-72.9701	-59.6691	9.46637	-99.7289		88.714	-62.9689	-61.1921	-47.594	-22.6984	-56.7295
	88.751	-114.7	-72.7606	-59.6103	6.75415	-99.8018		88.751	-62.914	-61.3012	-47.5977	-23.3678	-56.682
	88.789	-114.64	-72.5501	-59.5518	4.05987	-99.8744		88.789	-62.8591	-61.4106	-47.6014	-24.0325	-56.6345
	88.827	-114.581	-72.3385	-59.4936	1.38386	-99.9467		88.827	-62.804	-61.5203	-47.6051	-24.6926	-56.5871
	88.865	-114.522	-72.1258	-59.4357	-1.27362	-100.019		88.865	-62.7489	-61.6302	-47.6087	-25.348	-56.5397
	88.903	-114.463	-71.9119	-59.3778	-3.91228	-100.09		88.903	-62.6937	-61.7405	-47.6122	-25.9987	-56.4923
	88.941	-114.404	-71.6967	-59.3201	-6.53189	-100.161		88.941	-62.6384	-61.851	-47.6157	-26.6449	-56.445
	88.978	-114.345	-71.4803	-59.2624	-9.13222	-100.232		88.978	-62.5831	-61.9617	-47.6191	-27.2864	-56.3978
	89.016	-114.287	-71.2624	-59.2047	-11.7131	-100.302		89.016	-62.5277	-62.0728	-47.6225	-27.9234	-56.3506
	89.054	-114.229	-71.0432	-59.147	-14.2742	-100.371		89.054	-62.4724	-62.184	-47.6258	-28.5559	-56.3036
	89.092	-114.171	-70.8225	-59.0891	-16.8155	-100.44		89.092	-62.417	-62.2956	-47.629	-29.1839	-56.2566
	89.13	-114.113	-70.6003	-59.0311	-19.3367	-100.507		89.13	-62.3616	-62.4073	-47.632	-29.8075	-56.2097
	89.168	-114.055	-70.3766	-58.9729	-21.8379	-100.575		89.168	-62.3062	-62.5193	-47.635	-30.4266	-56.163
	89.205	-113.997	-70.1514	-58.9145	-24.3187	-100.641		89.205	-62.2508	-62.6314	-47.6379	-31.0414	-56.1164
	89.243	-113.94	-69.9247	-58.8558	-26.7791	-100.707		89.243	-62.1954	-62.7438	-47.6408	-31.6518	-56.0699
	89.281	-113.882	-69.6964	-58.7968	-29.2191	-100.772		89.281	-62.1401	-62.8563	-47.6435	-32.258	-56.0235
	89.319	-113.825	-69.4666	-58.7376	-31.6386	-100.835		89.319	-62.0848	-62.9691	-47.646	-32.8598	-55.9773
	89.357	-113.768	-69.2352	-58.678	-34.0375	-100.899		89.357	-62.0296	-63.0819	-47.6485	-33.4575	-55.9313
	89.395	-113.711	-69.0024	-58.6181	-36.4159	-100.961		89.395	-61.9745	-63.1949	-47.6509	-34.0509	-55.8854
	89.432	-113.654	-68.768	-58.5578	-38.7736	-101.022		89.432	-61.9194	-63.308	-47.6532	-34.6402	-55.8397
	89.47	-113.597	-68.5321	-58.4971	-41.1108	-101.083		89.47	-61.8644	-63.4213	-47.6553	-35.2253	-55.7942
	89.508	-113.54	-68.2948	-58.4361	-43.4276	-101.142		89.508	-61.8095	-63.5346	-47.6573	-35.8064	-55.7488
	89.546	-113.484	-68.056	-58.3746	-45.7239	-101.201		89.546	-61.7548	-63.648	-47.6592	-36.3834	-55.7037
	89.584	-113.427	-67.8158	-58.3127	-47.9998	-101.258		89.584	-61.7001	-63.7615	-47.661	-36.9564	-55.6587
	89.622	-113.371	-67.5742	-58.2504	-50.2556	-101.315		89.622	-61.6455	-63.875	-47.6627	-37.5255	-55.6139
	89.659	-113.315	-67.3312	-58.1877	-52.4913	-101.371		89.659	-61.5911	-63.9886	-47.6643	-38.0906	-55.5693
	89.697	-113.258	-67.0869	-58.1246	-54.7072	-101.425		89.697	-61.5368	-64.1021	-47.6657	-38.6518	-55.5249
	89.735	-113.202	-66.8414	-58.061	-56.9034	-101.479		89.735	-61.4826	-64.2157	-47.6671	-39.2093	-55.4808
	89.773	-113.147	-66.5945	-57.997	-59.0802	-101.532		89.773	-61.4286	-64.3293	-47.6683	-39.7629	-55.4368
	89.811	-113.091	-66.3465	-57.9325	-61.2378	-101.584		89.811	-61.3747	-64.4429	-47.6694	-40.3129	-55.393
	89.849	-113.035	-66.0972	-57.8677	-63.3766	-101.635		89.849	-61.321	-64.5564	-47.6704	-40.8592	-55.3495
	89.886	-112.979	-65.8468	-57.8024	-65.4968	-101.685		89.886	-61.2674	-64.67	-47.6712	-41.402	-55.3061
	89.924	-112.924	-65.5953	-57.7367	-67.5989	-101.734		89.924	-61.214	-64.7835	-47.672	-41.9413	-55.263
	89.962	-112.868	-65.3427	-57.6706	-69.6833	-101.783		89.962	-61.1607	-64.8969	-47.6727	-42.4771	-55.22
	90	-112.813	-65.0891	-57.604	-71.7503	-101.83		90	-61.1075	-65.0103	-47.6732	-43.0096	-55.1773
Supplementary Fig. 2j
Supplementary Fig. 2k
	LGG
	lg (concentration)	ZK11			ZK53			Tetracycline			ONC201			ADEP 4
	2.10721	93.7041	92.7597	89.7167	89.5068	92.34	92.9696				49.9254	45.3506	36.2009	11.8602	12.7074	11.4366
	1.80618	94.5435	94.9633	92.5498	90.3463	92.8646	98.8457				80.358	78.8662	83.5405	11.8602	11.7543	13.9781
	1.50515	96.2225	96.0126	95.0682	98.8457	99.6852	95.4879	8.47158	8.47158	8.2598	89.5077	80.2586	82.0487	11.8602	11.8602	11.7543
	1.20412	96.3274	96.957	96.4323	96.4323	97.2718	101.574	8.57748	8.2598	8.47158	85.9274	85.7285	86.3252	10.8013	11.3307	11.7543
	0.90309	93.914	94.5435	99.1606	97.6915	101.784	107.66	8.68337	8.36569	8.68337	86.0268	87.5186	89.9055	10.5895	10.8013	11.0131
	0.60206	93.1794	95.383	98.1112	94.1238	105.352	107.45	8.47158	8.36569	9.00106	82.0487	92.2924	74.6892	10.06	10.1659	10.2718
	0.30103	92.5498	94.6485	98.426	105.666	106.821	107.87	9.21285	8.89516	9.31874	93.1875	84.4356	88.7121	9.21285	9.63643	9.53053
	0	97.3767	98.1112	93.914	100.42	107.135	107.345	13.0251	12.3897	12.8133	84.734	87.1208	88.5132	9.42464	9.42464	9.31874
	-0.30103	94.7534	97.2718	103.987	103.778	106.925	103.463	49.347	49.2411	49.1352	91.3973	86.2258	90.9995	9.00106	9.21285	9.21285
	-0.60206	93.2844	95.383	100.944	100	102.623	100.734	79.527	90.5401	87.9986	89.9055	77.8717	82.0487	9.00106	9.21285	9.10695
	-0.90309	95.9077	95.6978	97.4816	98.1112	97.2718	100.525	98.7999	106.107	98.7999	84.8334	71.5067	85.4301	8.89516	9.00106	8.68337
	-1.20412	97.3767	98.531	99.1606	99.8951	97.0619	103.043	99.9647	101.341	99.7529	90.7011	82.1482	89.5077	8.57748	8.57748	8.78927
	-1.50515							99.1175	95.623	100.812
	-1.80618							97.9527	99.647	102.4
	LR
	lg (concentration)	ZK11			ZK53			Tetracycline			ONC201			ADEP 4
	2.10721	75.4183	82.6037	88.9067	88.5285	93.3188	93.4449				23.8704	40.963	46.5856	8.80139	8.9172	9.26462
	1.80618	92.3103	93.3188	100.252	101.387	100	95.714				90.5541	92.2408	91.9035	9.49624	7.5275	9.84366
	1.50515	93.0667	99.8739	98.6133	100.126	101.639	97.4788	5.55877	5.79039	5.79039	91.0039	88.0802	90.8914	7.29589	7.75912	7.29589
	1.20412	92.3103	100.882	99.8739	99.8739	104.034	100.756	7.29589	7.06427	7.4117	91.3412	94.4899	94.1525	6.83266	7.4117	7.06427
	0.90309	90.2934	89.6631	97.4788	102.017	108.572	102.521	8.45397	7.64331	8.33816	89.3171	95.277	94.6023	6.48524	7.75912	6.48524
	0.60206	93.3188	97.1006	108.068	100.504	109.328	101.008	22.8141	21.7719	19.8031	92.2408	97.9759	94.1525	6.60104	7.29589	6.48524
	0.30103	88.4025	104.16	104.286	102.269	105.547	104.16	75.7383	71.2218	56.3984	96.4016	98.5381	97.8634	6.25362	7.99073	6.36943
	0	93.5709	104.538	104.286	106.555	108.572	105.421	83.6132	100.405	80.0232	101.687	100.337	100.675	7.06427	7.4117	6.71685
	-0.30103	103.151	107.942	99.8739	107.69	108.446	103.278				94.7148	99.7751	102.362	6.48524	7.64331	6.48524
	-0.60206	105.421	102.773	102.899	105.042	105.673	103.908	91.9514	86.8558	81.8761	107.984	97.0763	98.0883	6.48524	7.29589	6.36943
	-0.90309	108.194	106.429	104.412	104.916	106.303	91.4279				92.5782	95.7268	94.6023	6.36943	7.18008	6.36943
	-1.20412	109.454	101.639	100.126	100.126	102.773	97.1006	94.8465	80.8338	85.2345	102.924	101.349	95.7268
	-1.50515
	-1.80618
	BL
	lg (concentration)	ZK11			ZK53			Tetracycline			ONC201			ADEP 4
	2.10721	92.595	94.1578	95.7207	93.9346	97.3952	96.9487				49.2221	43.918	50.7072	7.00141	9.4413	8.2744
	1.80618	93.0415	89.4692	93.7113	97.8418	97.8418	96.9487				85.0778	96.1103	93.2461	5.41018	8.16832	6.36492
	1.50515	91.367	94.0462	96.2789	99.9628	99.1813	99.0697	5.3041	5.62235	5.62235	84.5474	85.0778	88.6846
	1.20412	90.2507	97.2836	97.0603	97.9534	100.521	100.521	5.83451	5.72843	5.94059	88.1542	87.7298	93.9887	6.25884	7.21358	6.68317
	0.90309	90.139	98.2883	97.0603	100.409	97.9534	100.633	11.4569	10.6082	11.4569	96.0042	91.761	87.7298	5.94059	6.25884	5.83451
	0.60206	93.1531	98.5115	96.8371	98.5115	102.084	99.5162	58.6634	36.9166	41.6902	86.7751	93.2461	86.669
	0.30103	94.9393	100.633	98.2883	101.861	105.321	100.074	83.9109	76.0608	79.3494	92.8218	101.839	93.9887	6.04668	6.15276	6.15276
	0	93.488	99.293	102.977	100.633	102.754	108.782	85.0778	87.7298	96.0042	90.488	96.7468	93.4583	5.94059	6.36492	6.471
	-0.30103	95.1625	99.8512	106.996	107.554	104.317	105.768	84.5474	83.9109	98.7624	99.611	89.7454	104.385	5.83451	6.15276	18.14
	-0.60206	94.8276	102.865	108.224	102.642	106.884	102.642	98.338	88.0481	94.7313	95.3678	93.5644	106.188	6.04668	7.95615	6.04668
	-0.90309	92.3717	104.763	107.331	104.875	103.423	97.6185	94.413	97.9137	96.6407	101.52	98.5502	95.7921
	-1.20412	95.7207	102.419	105.433	101.861	100.856	97.2836	93.7765	91.3366	97.8076	79.9859	90.2758	89.3211	7.53183	6.68317	18.14
	-1.50515							95.2617	93.7765	97.9137
	-1.80618							99.3989	100.46	100.141

## Sheet: Supplementary Fig. 3
Supplementary Fig. 3a
		No Dox			1 μg/mL Dox			p value
	SK-MES-1	106.528	111.006	82.4654	19.9721	22.227	21.2606	p=0.0009
	H226	100.834	100	99.1658	35.3493	30.4484	32.951	p<0.0001
	H1703	106.222	83.9921	109.786	42.4575	42.4923	39.6251	p=0.002
Supplementary Fig. 3b
	SK-MES-1
		No Dox						1 μg/mL Dox						p value
	0	1.03879	1.06465	0.94035	1.01043	0.996246	0.949527	0.971948	1.01847	1.0726	1.00324	0.922893	1.01085	p<0.0001
	2	1.9765	1.96065	2.04241	2.05409	2.13835	2.04825	1.43459	1.29335	1.24429	1.25021	1.25529	1.28066
	4	3.98957	4.10136	3.93117	4.11388	4.04296	4.22316	2.19242	1.93276	2.13998	1.88963	2.00888	2.29899
	6	6.73679	4.37166	4.3433	4.83384	5.38445	5.96009	1.98774	1.61221	2.44615	1.79236	2.71849	2.03595
	H226
		No Dox						1 μg/mL Dox						p value
	0	0.969113	1.08555	1.02405	0.987973	0.986333	0.946973	0.963019	1.11916	0.968771	0.951514	1.02219	0.975346	p<0.0001
	1	1.42668	1.37174	1.51934	1.72106	1.49392	1.38158	1.21613	1.21942	1.28763	1.34352	1.28763	1.31639
	3	2.58945	2.48941	2.41807	2.48941	2.59519	2.44923	1.82591	1.69032	1.69936	1.82098	1.78565	1.87851
	5	4.39593	4.28359	4.1204	4.06464	3.99494	4.00314	2.94439	2.48582	2.51705	2.55321	2.36338	2.05602
	7	8.15566	8.08432	7.5095	8.14172	7.21512	7.58248	3.77688	4.29133	3.71031	3.56485	4.1845	3.97904
	H1703
		No Dox						1 μg/mL Dox						p value
	0	1.08543	1.06391	1.00619	0.929899	0.982719	0.931855	0.983557	1.03837	1.02192	0.918697	0.983557	1.0539	p<0.0001
	2	2.91555	2.86273	2.58396	2.74927	2.70232	2.86371	2.3173	2.20402	2.18118	2.19214	2.30268	2.38946
	4	5.75709	5.46364	5.58102	5.20932	5.44995	5.22009	4.21194	4.01462	3.90225	4.02832	3.79994	4.1151
	6	8.73949	8.80209	7.24682	7.98142	8.19074	8.58689	4.99756	5.04963	4.73995	4.87972	4.94184	5.08069
Supplementary Fig. 3c
	ZK11
		H1703			H226			SK-MES-1			H520
	0	107.994	99.3684	92.6375	88.8496	96.6196	114.531	96.1528	103.214	100.634	99.072	108.889	92.0393
	2.5	49.2106	53.2491	50.5069	89.4046	130.726	110.04	85.1542	93.1994	98.6818	97.3906	99.3431	88.7309
	5	4.03856	3.58983	6.2822	30.5752	68.8698	68.7689	5.94059	6.90806	6.39887	5.17054	4.12197	5.17054
	10	0.498587	6.13262	0	4.84359	6.76085	8.93037	3.37765	3.4116	4.07355	4.2666	4.23044	4.59202
	ZK53
		H1703			H226			SK-MES-1			H520
	0	91.4297	106.881	101.689	87.0358	135.652	77.3126	92.9031	107.138	99.9591	99.0238	110.721	90.2552
	0.25	70.7046	66.9963	61.3515	79.5651	100.65	63.5243	99.1341	105.33	97.1332	100.188	104.504	107.535
	0.5	0.0824063	1.44211	2.30737	68.6698	87.2383	53.95	17.7451	20.1322	20.2902	21.4934	20.6371	20.8597
	1	4.20272	2.92542	2.34858	3.57866	6.1445	9.11546	3.0014	3.87901	3.44021	0.0856311	0	0.0685049
	ZK24
		H1703			H226			SK-MES-1			H520
	0	84.0323	136.887	79.0803	90.3484	115.77	93.8819	91.8177	105.927	102.256	98.2183	103.142	98.6398
	5	62.7084	65.9424	102.88	83.6251	89.0234	93.0476	105.927	122.913	116.563	102.585	113.056	106.295
	10	79.0803	79.6362	92.6731	79.7972	87.2076	87.8456	104.617	123.647	118.944	99.0782	102.4	102.569
	20	75.6443	58.8681	103.436	77.098	70.7181	57.4677	87.4917	104.438	102.99	85.9263	104.221	107.307
Supplementary Fig. 3d
	H1703
	Day	DMSO			2.5 μM ZK11			5 μM ZK53			0.5 μM ZK53			1 μM ZK53			p value
	0	14.6751	13.6227	13.96	14.6932	13.8025	13.762	14.0695	13.7376	14.4505	24.6107	24.8298	24.9941	22.3928	23.2416	23.7893	DMSO vs 2.5 μM ZK11	p<0.0001
	1	26.6022	25.9411	26.899	24.5187	21.9004	23.466	12.1521	11.4883	11.6481	27.3653	28.6796	31.3357	22.1902	22.5188	21.3687	DMSO vs 5 μM ZK11	p<0.0001
	3	49.647	64.9472	68.1448	35.8558	37.5699	42.0643	11.5867	10.124	9.42338	27.9677	26.407	27.0641	14.4138	15.3721	15.9745	DMSO vs 0.5 μM ZK53	p<0.0001
	5	102.523	98.0166	99.4603	59.9067	48.2322	50.7425	6.23991	5.4041	5.96951	31.9107	32.075	37.2775	13.5102	13.6197	13.2363	DMSO vs 1 μM ZK53	p<0.0001
	H520
	Day	DMSO			2.5 μM ZK11			5 μM ZK53			0.5 μM ZK53			1 μM ZK53			p value
	0	7.41661	7.58638	7.90707	7.41661	7.58638	7.90707	7.41661	7.58638	7.90707	17.3973	13.9465	15.4963	16.3318	15.9201	16.5134	DMSO vs 2.5 μM ZK11	p=0.002
	1	7.98881	9.12064	7.37888	8.33465	7.95737	7.82532	8.81253	8.78109	8.72449	18.9424	19.4872	20.8071	18.337	18.2522	20.8313	DMSO vs 5 μM ZK11	p=0.002
	3	15.2325	15.1633	15.3708	16.5592	16.0185	15.9242	13.8743	14.4465	13.2518	26.4859	27.1034	28.1569	22.8413	20.2501	23.6283	DMSO vs 0.5 μM ZK53	p<0.0001
	5	100.013	98.9121	101.075	96.0637	90.6499	94.1586	45.7289	46.6595	64.228	56.5389	58.7548	60.4257	19.3298	17.7436	20.795	DMSO vs 1 μM ZK53	p<0.0001
Supplementary Fig. 3e
	H520							SK-MES-1
	0			1 μM ZK53			p value	0			1 μM ZK53			p value
	48.8	52.8	51.6	11.4	7.6	9.5	p<0.0001	42.7	40.9	34.2	26	18.1	21.7	p=0.0074
Supplementary Fig. 3f
	lg (concentration)	H1703			MRC-5
	1	10.0887	9.92653	10.7668	20.7009	21.6387	22.8186
	0.69897	11.9168	12.1526	14.0249	28.2337	29.2926	30.2606
	0.39794	15.2338	16.7228	17.4304	43.6625	42.8456	42.6641
	0.09691	20.8654	20.7622	23.8286	65.2929	61.9652	58.1836
	-0.20412	39.0132	37.1557	39.1607	90.8562	89.4041	88.7385
	-0.50515	71.7413	72.8175	74.4097	87.3167	91.068	78.604
	-0.80618	85.3338	82.8866	85.7613	88.3453	92.0663	85.6226
	-1.10721	89.6238	90.9949	90.9801	101.051	94.3655	93.7907
Supplementary Fig. 3g
		0 D			3 D			5 D			p value
	H1703	5.05	5.48	5.13	8.77	9.15	8.95	26.9	29.1	29.2	0 D vs 3D	p<0.0001	0 D vs 5D	p<0.0001
	MRC-5	2.85	3.79	2.18	2.33	2.71	2.18	3.84	3.37	2.3
Supplementary Fig. 3h
Supplementary Fig. 3i
	ZK11
	lg (concentration)	shNS			shCLPP-1			shCLPP-2			shCLPP-3
	1.69897	18.7087	20.4838	20.4629	49.6097	44.9256	48.1459	78.6593	80.3876	74.6595	77.7431	79.3575	70.769
	1.39794	21.2774	20.2123	18.2492	71.859	69.0046	77.4213	78.7334	84.4369	79.6716	82.554	76.161	75.2247
	1.09691	20.9224	21.0894	22.0919	75.372	79.7634	77.2018	80.7086	83.7702	78.363	78.97	76.8713	79.2606
	0.79588	23.3867	25.3916	27.2711	77.275	78.9583	74.567	82.9554	87.2763	91.1773	81.4239	86.9451	83.4257
	0.49485	72.527	73.1535	71.5036	80.9344	107.209	90.888	82.0913	89.5971	86.9553	92.6277	77.8722	88.6563
	0.19382	85.4333	79.3978	89.5893	86.7163	86.5699	96.4504	78.7581	87.4244	85.5232	89.1406	86.3962	89.9155
	-0.10721	88.6913	81.9457	88.5033	90.0098	100.403	99.7438	89.3996	92.0909	87.696	91.1424	89.0438	89.2375
	-0.40824	97.0658	91.7612	89.5893	96.9627	97.3286	102.013	105.819	99.498	95.5722	98.0843	95.0169	95.8241
	ZK53
	lg (concentration)	shNS			shCLPP-1			shCLPP-2			shCLPP-3
	0.69897	15.8476	17.6853	14.5527	78.08	74.0546	72.8104	80.6592	86.7824	83.0789	81.3593	83.4257	87.9137
	0.39794	16.5785	21.3401	16.7247	80.422	97.2554	71.4199	88.733	90.0662	90.6588	81.4885	84.136	81.4562
	0.09691	38.3188	36.7316	28.566	74.8597	78.2996	72.0054	83.6221	94.9796	88.7083	76.9036	81.9082	88.5917
	-0.20412	84.1594	87.7515	80.8597	90.8148	125.433	87.009	86.8071	92.5847	94.1649	81.7468	98.4071	93.6609
	-0.50515	88.6286	86.8743	82.2798	105.233	117.895	87.6677	92.4118	91.2514	95.9919	92.3694	90.5613	96.7282
	-0.80618	91.8239	92.9516	93.056	114.821	129.678	83.8619	90.5107	101.473	104.313	94.6618	93.8546	95.6304
Supplementary Fig. 3j
Supplementary Fig. 3k
	H1703
		Empty			CLPP			p value
	0	100.179	98.7182	101.103	98.1574	101.213	100.629
	0.3	90.63	91.7988	85.7911	40.067	37.1061	39.1434	p<0.0001
	0.6	36.2099	35.4151	33.9424	15.9182	15.6193	15.1304	p<0.0001
Supplementary Fig. 3l
	SK-MES-1
		Empty			CLPP			p value
	0	101.908	95.6754	102.417	101.56	95.9684	102.471
	0.6	78.377	79.8586	79.1178	45.3522	37.5444	33.4231	p=0.003
	1.2	25.1297	23.8332	20.8143	16.0678	15.7157	12.8577	p=0.0068
Supplementary Fig. 3n
		DMSO			1 μM ZK53			p value
	G0/G1	47.41	49.6	47.26	64.24	63.86	63.43	p<0.0001
	S	20.01	18.4	21.46	18	18.49	18.75
	G2/M	32.58	32	31.28	17.76	17.64	17.82	p<0.0001
Supplementary Fig. 3o
		SK-MES-1			p value
	DMSO	13.2	14.4	13.4
	1	16.3	21.1	20	p=0.0044
	3	46.4	45.8	46.3	p<0.0001
	5	71	73.5	72.4	p<0.0001

## Sheet: Supplementary Fig. 4
Supplementary Fig. 4a
Supplementary Fig. 4b
Supplementary Fig. 4c
	H226
	Time (min)	DMSO				0.5 μM ZK53				1.0 μM ZK53
	1.35	6.69938	8.54634	7.28162	9.40778	6.54781	7.50355	7.22606	7.34901	1.88428	2.17115	3.09908	2.49676
	8.06667	6.11369	7.89292	6.62893	8.65318	5.90213	6.83756	6.44564	6.88325	1.37995	1.83386	2.49454	2.14244
	14.75	6.2583	7.9424	6.66724	8.69599	6.01843	6.9507	6.67125	6.84347	1.76572	2.28362	2.71519	2.18702
	21.7167	2.91517	3.25382	2.90432	3.74234	2.72196	3.03812	3.25532	2.97797	1.04375	1.32891	1.95382	1.37336
	28.4167	2.5076	2.92226	2.66075	3.34047	2.47778	2.70377	2.76014	2.52732	0.81319	1.1388	1.58253	1.11489
	35.0833	2.45621	2.97161	2.7087	3.4297	2.43616	2.88621	2.91957	2.82888	0.941496	1.24321	1.67126	1.18713
	42.0167	10.7447	13.867	11.7703	14.652	8.95803	11.2555	10.1655	10.902	1.60009	2.25321	2.55846	2.16656
	48.7167	10.701	14.1375	11.7077	15.34	9.352	11.6707	10.4649	11.1784	1.64599	1.97535	2.65365	2.11692
	55.3833	10.6318	14.1977	11.7094	15.5482	9.39652	11.6888	10.4332	11.2004	1.71326	2.17547	2.67812	2.13173
	62.35	1.76727	2.16034	1.40279	2.38677	1.53773	1.59501	1.85364	1.56948	0.400271	0.426919	0.925855	0.551229
	69.0333	1.47673	1.67206	1.43108	2.03172	1.33035	1.60973	1.5534	1.3766	0.241681	0.381116	0.786724	0.322445
	75.7167	1.26305	1.6523	1.31055	1.87766	1.18378	1.59674	1.4357	1.32362	0.181941	0.329231	0.727241	0.374726
	SK-MES-1
	Time (min)	DMSO				0.5 μM ZK53				1.0 μM ZK53
	1.35	7.81461	7.43064	8.47534	7.32047	4.77328	4.53486	3.84412	4.00992	2.50108	2.76505	2.56678	2.82275
	8.06667	7.07812	6.79142	7.77133	6.73688	4.23379	4.1677	3.33017	3.78911	1.7511	2.28586	1.95442	2.67183
	14.75	7.15839	6.84894	7.81497	6.84233	4.33626	4.10788	3.42426	3.84483	2.06395	2.36482	2.18278	2.89733
	21.7167	2.66107	2.44249	2.90214	2.50056	1.74088	1.84072	1.44432	1.79325	1.197	1.52636	1.70769	1.98677
	28.4167	2.41519	2.24877	2.67466	2.34655	1.57232	1.64442	1.22077	1.58499	1.08851	1.12971	1.29979	1.83388
	35.0833	2.49774	2.37321	2.66398	2.26435	1.5438	1.62895	1.20187	1.69423	1.01442	1.26678	1.30687	1.93386
	42.0167	11.8453	11.7738	12.8382	11.7148	6.10934	5.52322	4.70958	5.13915	1.9063	2.29292	2.19451	2.7956
	48.7167	9.90704	9.98453	10.4114	10.2107	5.92491	5.3964	4.68284	4.85672	1.87027	2.16429	2.1127	2.67336
	55.3833	9.04902	9.16135	9.77103	9.27454	5.66216	5.32182	4.4859	4.74134	1.95705	2.17895	2.06204	2.6212
	62.35	1.94029	1.40429	2.03521	1.56885	0.974977	0.887614	0.663685	0.897596	0.267961	0.759398	0.69955	1.17176
	69.0333	1.6349	1.37926	1.794	1.40139	1.02953	0.87183	0.587796	0.826719	0.192406	0.511314	0.587596	1.31455
	75.7167	1.55595	1.30385	1.79414	1.29953	0.85095	0.847902	0.603999	0.955326	0.292501	0.463235	0.763471	1.13004
Supplementary Fig. 4d
		DMSO			1.0 μM ZK53			2.5 μM ZK53			p value
	SK-MES-1	105.722	94.8269	99.4506	10.8607	9.23242	10.3757	4.0834	3.96802	3.83943	DMSO vs 1uM ZK53	p<0.0001	DMSO vs 2.5uM ZK53	p<0.0001
	H226	92.4482	109.808	97.7432	68.2518	74.458	68.237	68.8915	54.9701	56.0519	DMSO vs 1uM ZK53	p=0.004	DMSO vs 2.5uM ZK53	p=0.0008
Supplementary Fig. 4e
		DMSO			1.0 μM ZK53			2.5 μM ZK53
	MRC-5	113.569	92.5182	93.9127	109.739	112.637	112.293	122.295	101.953	105.607
Supplementary Fig. 4f
		DMSO			1.0 μM ZK53			2.5 μM ZK53			p value
	SK-MES-1	0.961538	1.04231	0.996154	2.26154	2.24231	2.24231	6.30769	6.65385	6.65385	DMSO vs 1uM ZK53	p<0.0001	DMSO vs 2.5uM ZK53	p<0.0001
	H226	0.975	1.00833	1.01667	1.85833	2.10833	2.00833	2.65833	2.80833	2.78333	DMSO vs 1uM ZK53	p<0.0001	DMSO vs 2.5uM ZK53	p<0.0001
Supplementary Fig. 4g
		DMSO			1.0 μM ZK53			2.5 μM ZK53			p value
	H1703	0.908809	0.998021	1.10252	0.856052	0.7866	0.783311	0.694765	0.645729	0.661075	DMSO vs 0.25uM ZK53	p=0.0157	DMSO vs 0.5uM ZK53	p<0.0001
	SK-MES-1	1.05587	0.945467	1.00171	0.747708	0.684367	0.773721	0.408661	0.361039	0.437802	DMSO vs 0.25uM ZK53	p=0.0008	DMSO vs 0.5uM ZK53	p<0.0001
Supplementary Fig. 4h

[truncated: 2 more sheets: Supplementary Fig. 5, Supplementary Fig. 6]
